# Supplementary material for: Quantitative real-time analysis of the efflux by the MacAB-TolC tripartite efflux pump clarifies the role of ATP hydrolysis within mechanotransmission mechanism
Source: Commun Biol. 2021 Apr 22;4:493. doi: 10.1038/s42003-021-01997-3 (PMC8062640; doi:10.1038/s42003-021-01997-3)
Supplement: Supplementary file 4 — Supplementary data 1 [file 42003_2021_1997_MOESM4_ESM.xlsx]

## Sheet: Feuille 1
Echantillon 2 2020-01-08 15-18-00-ExperimentSummary
[Size Data]
Analysis Method		FTLA
Weighting		Number
Filename		Echantillon 2 2020-01-08 15-18-22	Echantillon 2 2020-01-08 15-19-32	Echantillon 2 2020-01-08 15-20-42	Echantillon 2 2020-01-08 15-21-52	Echantillon 2 2020-01-08 15-23-02	Average	Standard Error		concentration lipid during the NTA measurement (nmol/L)	166
Mean		136.5	137.7	139	135.4	135.9	136.9	0.6		concentration lipid in fluo measurement (nmol/L)	1330000
Mode		132.6	105.8	86.7	121.3	116	112.5	7.8		ratio	8012.05
SD		48.4	50.2	54.3	43.7	47.5	48.8	1.7
D10		90.5	85.5	84.7	91.3	88	88	1.3
D50		128.9	124.4	130.7	126.3	120.9	126.3	1.7
D90		232.5	236.6	223.4	179.3	213.7	217.1	10.2
Valid Tracks		581	455	411	413	378
Graph Data
Bin centre (nm)	radius	Concentration (particles / ml)	Concentration (particles / ml)	Concentration (particles / ml)	Concentration (particles / ml)	Concentration (particles / ml)	Concentration average	Standard Error	volume lipo (nm3)at given diameter	internal volume (uL) / ml solution	internal volume in NTA (in uL)	corresponding internal volume in fluo measurements
0.5	0.25	0	0	0	0	0	0	0	not applicable	not applicable	0.000128166	1.02687
1.5	0.75	0	0	0	0	0	0	0	not applicable	not applicable
2.5	1.25	0	0	0	0	0	0	0	not applicable	not applicable
3.5	1.75	0	0	0	0	0	0	0	not applicable	not applicable
4.5	2.25	0	0	0	0	0	0	0	not applicable	not applicable
5.5	2.75	0	0	0	0	0	0	0	not applicable	not applicable
6.5	3.25	0	0	0	0	0	0	0	not applicable	not applicable
7.5	3.75	0	0	0	0	0	0	0	not applicable	not applicable
8.5	4.25	0	0	0	0	0	0	0	not applicable	not applicable
9.5	4.75	0	0	0	0	0	0	0	not applicable	not applicable
10.5	5.25	0	0	0	0	0	0	0	0.0654498	0
11.5	5.75	0	0	0	0	0	0	0	1.76715	0
12.5	6.25	0	0	0	0	0	0	0	8.18123	0
13.5	6.75	0	0	0	0	0	0	0	22.4493	0
14.5	7.25	0	0	0	0	0	0	0	47.7129	0
15.5	7.75	0	0	0	0	0	0	0	87.1137	0
16.5	8.25	0	0	0	0	0	0	0	143.793	0
17.5	8.75	0	0	0	0	0	0	0	220.893	0
18.5	9.25	0	0	0	0	0	0	0	321.555	0
19.5	9.75	0	0	0	0	0	0	0	448.921	0
20.5	10.25	0	0	0	0	0	0	0	606.131	0
21.5	10.75	0	0	0	0	0	0	0	796.328	0
22.5	11.25	0	0	0	0	0	0	0	1022.65	0
23.5	11.75	0	0	0	0	0	0	0	1288.25	0
24.5	12.25	0	0	0	0	0	0	0	1596.26	0
25.5	12.75	0	0	0	0	0	0	0	1949.82	0
26.5	13.25	0	0	0	0	0	0	0	2352.07	0
27.5	13.75	0	0	0	0	0	0	0	2806.16	0
28.5	14.25	0	0	0	0	0	0	0	3315.23	0
29.5	14.75	0	0	0	0	0	0	0	3882.42	0
30.5	15.25	0	0	0	0	0	0	0	4510.87	0
31.5	15.75	0	0	0	0	0	0	0	5203.72	0
32.5	16.25	0	0	0	0	0	0	0	5964.12	0
33.5	16.75	0	0	0	0	0	0	0	6795.2	0
34.5	17.25	0	0	0	0	0	0	0	7700.11	0
35.5	17.75	0	0	0	0	0	0	0	8681.99	0
36.5	18.25	0	0	0	0	0	0	0	9743.98	0
37.5	18.75	0	0	0	0	0	0	0	10889.2	0
38.5	19.25	0	0	0	0	0	0	0	12120.9	0
39.5	19.75	0	0	0	0	0	0	0	13442	0
40.5	20.25	0	0	0	0	1	0	0	14855.9	0
41.5	20.75	0	0	0	0	2	0	0	16365.5	0
42.5	21.25	0	0	0	0	5	1	0	17974.2	1.79742e-14
43.5	21.75	0	0	1	0	9	2	2	19684.9	3.93698e-14
44.5	22.25	0	0	5	0	18	5	3	21500.9	1.07504e-13
45.5	22.75	0	0	17	0	32	10	6	23425.2	2.34252e-13
46.5	23.25	0	2	45	0	58	21	12	25461.1	5.34683e-13
47.5	23.75	0	7	98	1	99	41	23	27611.7	1.13208e-12
48.5	24.25	0	21	178	2	166	74	41	29880	2.21112e-12
49.5	24.75	0	59	281	2	271	123	64	32269.3	3.96913e-12
50.5	25.25	0	151	390	3	429	195	92	34782.7	6.78263e-12
51.5	25.75	0	361	486	5	663	303	132	37423.4	1.13393e-11
52.5	26.25	2	799	555	6	1001	473	204	40194.4	1.90119e-11
53.5	26.75	19	1638	595	9	1477	747	348	43098.9	3.21949e-11
54.5	27.25	131	3101	610	12	2133	1198	608	46140.1	5.52759e-11
55.5	27.75	684	5435	613	16	3022	1954	1011	49321.1	9.63734e-11
56.5	28.25	2751	8840	614	23	4203	3286	1577	52645	1.72992e-10
57.5	28.75	8646	13409	623	32	5744	5691	2510	56115.1	3.19351e-10
58.5	29.25	21606	19089	650	46	7724	9823	4521	59734.3	5.8677e-10
59.5	29.75	43820	25701	705	67	10227	16104	8334	63505.9	1.0227e-09
60.5	30.25	73806	33017	801	101	13343	24214	13756	67433	1.63282e-09
61.5	30.75	105812	40854	955	156	17168	32989	19646	71518.8	2.35933e-09
62.5	31.25	132454	49155	1196	247	21801	40971	24540	75766.4	3.10422e-09
63.5	31.75	148526	58041	1571	402	27348	47178	27432	80178.9	3.78268e-09
64.5	32.25	152975	67816	2152	669	33917	51506	28188	84759.4	4.36562e-09
65.5	32.75	148192	78964	3055	1133	41626	54594	27420	89511.2	4.88678e-09
66.5	33.25	137997	92120	4462	1940	50606	57425	26102	94437.4	5.42307e-09
67.5	33.75	125934	108055	6656	3338	61003	60997	25208	99541	6.0717e-09
68.5	34.25	114489	127640	10066	5726	72983	66181	25457	104825	6.93744e-09
69.5	34.75	105073	151794	15330	9715	86729	73728	27160	110293	8.13171e-09
70.5	35.25	98331	181388	23375	16188	102438	84344	30251	115948	9.77955e-09
71.5	35.75	94491	217092	35510	26317	120307	98743	34448	121793	1.20263e-08
72.5	36.25	93627	259161	53521	41508	140509	117665	39392	127832	1.50413e-08
73.5	36.75	95827	307187	79763	63239	163171	141837	44690	134066	1.90156e-08
74.5	37.25	101294	359898	117201	92770	188326	171898	49926	140500	2.41517e-08
75.5	37.75	110402	415077	169356	130790	215879	208301	54737	147137	3.06488e-08
76.5	38.25	123739	469707	240089	177086	245563	251237	59008	153980	3.86854e-08
77.5	38.75	142151	520373	333129	230350	276908	300582	63230	161031	4.84031e-08
78.5	39.25	166768	563849	451295	288239	309238	355878	68873	168295	5.98924e-08
79.5	39.75	199039	597714	595417	347661	341691	416304	78254	175773	7.31751e-08
80.5	40.25	240735	620812	763083	405259	373276	480633	93324	183470	8.81819e-08
81.5	40.75	293921	633407	947552	457914	402962	547151	114158	191389	1.04719e-07
82.5	41.25	360853	637015	1137260	503173	429784	613617	138678	199532	1.22436e-07
83.5	41.75	443769	634006	1316432	539489	452960	677331	163435	207903	1.40819e-07
84.5	42.25	544552	627131	1467045	566274	471981	735397	184586	216505	1.59217e-07
85.5	42.75	664239	619093	1571953	583789	486665	785148	198858	225341	1.76926e-07
86.5	43.25	802411	612267	1618452	592944	497175	824650	204530	234414	1.93309e-07
87.5	43.75	956574	608552	1601190	595065	503979	853072	202314	243727	2.07917e-07
88.5	44.25	1121668	609345	1523427	591686	507789	870783	195818	253284	2.20555e-07
89.5	44.75	1289944	615579	1396183	584375	509472	879111	190932	263087	2.31283e-07
90.5	45.25	1451375	627772	1235584	574623	509963	879863	193224	273141	2.40326e-07
91.5	45.75	1594682	646081	1059345	563773	510188	874814	204240	283447	2.47963e-07
92.5	46.25	1708876	670326	883511	552986	511013	865342	220570	294009	2.54418e-07
93.5	46.75	1784992	700001	720268	543241	513197	852340	236754	304830	2.59819e-07
94.5	47.25	1817587	734282	577127	535344	517385	836345	248272	315914	2.64213e-07
95.5	47.75	1805598	772043	457272	529948	524097	817792	252679	327263	2.67633e-07
96.5	48.25	1752351	811902	360592	527581	533732	797232	249526	338881	2.70167e-07
97.5	48.75	1664750	852295	284914	528663	546578	775440	239861	350770	2.72001e-07
98.5	49.25	1551927	891594	227097	533533	562813	753393	225655	362935	2.73432e-07
99.5	49.75	1423734	928232	183810	542460	582510	732149	209259	375377	2.74832e-07
100.5	50.25	1289427	960844	152011	555650	605635	712713	192962	388101	2.76604e-07
101.5	50.75	1156753	988369	129160	573252	632045	695916	178639	401109	2.79138e-07
102.5	51.25	1031519	1010120	113279	595349	661480	682350	167511	414404	2.82768e-07
103.5	51.75	917558	1025802	102917	621949	693563	672358	160047	427990	2.87762e-07
104.5	52.25	816976	1035474	97086	652968	727790	666059	156038	441870	2.94311e-07
105.5	52.75	730540	1039483	95192	688216	763542	663394	154831	456046	3.02538e-07
106.5	53.25	658087	1038373	96975	727374	800087	664179	155603	470523	3.12511e-07
107.5	53.75	598900	1032794	102474	769987	836602	668152	157559	485302	3.24256e-07
108.5	54.25	551998	1023417	111997	815453	872197	675012	160017	500388	3.37768e-07
109.5	54.75	516351	1010879	126104	863026	905945	684461	162406	515784	3.53034e-07
110.5	55.25	491029	995745	145585	911828	936921	696222	164232	531492	3.70036e-07
111.5	55.75	475284	978490	171411	960874	964243	710060	165051	547516	3.88769e-07
112.5	56.25	468603	959499	204656	1009108	987111	725796	164454	563859	4.09246e-07
113.5	56.75	470730	939089	246360	1055440	1004850	743294	162083	580523	4.315e-07
114.5	57.25	481669	917518	297328	1098797	1016933	762449	157657	597513	4.55573e-07
115.5	57.75	501674	895015	357883	1138168	1023011	783150	151024	614831	4.81505e-07
116.5	58.25	531226	871796	427605	1172647	1022926	805240	142214	632481	5.09299e-07
117.5	58.75	570988	848079	505110	1201470	1016708	828471	131493	650465	5.38891e-07
118.5	59.25	621740	824088	587963	1224040	1004570	852480	119416	668787	5.70128e-07
119.5	59.75	684274	800062	672773	1239946	986890	876789	106906	687450	6.02748e-07
120.5	60.25	759256	776246	755506	1248966	964182	900831	95367	706457	6.36398e-07
121.5	60.75	847034	752887	831964	1251064	937068	924003	86838	725810	6.70651e-07
122.5	61.25	947420	730223	898359	1246382	906239	945724	83857	745515	7.05051e-07
123.5	61.75	1059437	708476	951817	1235217	872424	965474	88454	765572	7.3914e-07
124.5	62.25	1181088	687843	990734	1218003	836356	982805	100784	785986	7.72471e-07
125.5	62.75	1309185	668490	1014887	1195286	798744	997318	119231	806760	8.04597e-07
126.5	63.25	1439299	650549	1025315	1167698	760249	1008622	141593	827897	8.35035e-07
127.5	63.75	1565890	634114	1024031	1135933	721469	1016287	165743	849400	8.63234e-07
128.5	64.25	1682639	619248	1013637	1100722	682924	1019834	189719	871272	8.88553e-07
129.5	64.75	1782995	605983	996957	1062811	645054	1018760	211721	893516	9.10278e-07
130.5	65.25	1860846	594325	976718	1022938	608214	1012608	230152	916136	9.27686e-07
131.5	65.75	1911240	584257	955344	981819	572683	1001069	243733	939134	9.40138e-07
132.5	66.25	1931005	575751	934833	940126	538662	984075	251610	962514	9.47186e-07
133.5	66.75	1919141	568767	916716	898478	506290	961879	253427	986278	9.4868e-07
134.5	67.25	1876925	563264	902077	857430	475650	935069	249350	1.01043e+06	9.44823e-07
135.5	67.75	1807681	559198	891588	817468	446777	904542	240023	1.03497e+06	9.36178e-07
136.5	68.25	1716306	556531	885562	779001	419668	871414	226474	1.05991e+06	9.23623e-07
137.5	68.75	1608627	555231	883996	742364	394293	836902	209995	1.08525e+06	9.08247e-07
138.5	69.25	1490730	555271	886604	707820	370600	802205	192010	1.11098e+06	8.91237e-07
139.5	69.75	1368373	556635	892834	675561	348523	768385	173956	1.13712e+06	8.73749e-07
140.5	70.25	1246552	559308	901884	645717	327988	736290	157166	1.16367e+06	8.56799e-07
141.5	70.75	1129244	563281	912709	618362	308915	706502	142756	1.19063e+06	8.41181e-07
142.5	71.25	1019332	568544	924034	593517	291224	679330	131481	1.218e+06	8.27422e-07
143.5	71.75	918663	575076	934387	571165	274835	654825	123595	1.24578e+06	8.1577e-07
144.5	72.25	828190	582848	942151	551253	259674	632823	118795	1.27399e+06	8.06209e-07
145.5	72.75	748161	591806	945646	533699	245668	612996	116317	1.30262e+06	7.98499e-07
146.5	73.25	678309	601867	943239	518397	232751	594913	115185	1.33167e+06	7.92228e-07
147.5	73.75	618022	612909	933477	505226	220862	578099	114461	1.36115e+06	7.86881e-07
148.5	74.25	566489	624761	915224	494047	209944	562093	113421	1.39107e+06	7.81909e-07
149.5	74.75	522802	637191	887800	484711	199943	546490	111622	1.42142e+06	7.7679e-07
150.5	75.25	486032	649904	851075	477061	190814	530977	108914	1.4522e+06	7.71087e-07
151.5	75.75	455274	662529	805519	470930	182510	515352	105410	1.48343e+06	7.6449e-07
152.5	76.25	429674	674619	752190	466142	174991	499523	101443	1.51511e+06	7.56831e-07
153.5	76.75	408439	685653	692649	462517	168219	483496	97490	1.54723e+06	7.48079e-07
154.5	77.25	390839	695046	628822	459869	162158	467347	94067	1.5798e+06	7.38315e-07
155.5	77.75	376200	702162	562821	458004	156775	451193	91597	1.61283e+06	7.27696e-07
156.5	78.25	363899	706339	496757	456728	152038	435152	90287	1.64631e+06	7.16395e-07
157.5	78.75	353358	706922	432566	455841	147916	419321	90065	1.68025e+06	7.04565e-07
158.5	79.25	344040	703305	371873	455143	144382	403748	90617	1.71466e+06	6.9229e-07
159.5	79.75	335447	694971	315908	454436	141407	388434	91491	1.74953e+06	6.79578e-07
160.5	80.25	327123	681543	265475	453529	138967	373327	92228	1.78488e+06	6.66343e-07
161.5	80.75	318661	662821	220970	452236	137034	358344	92452	1.82069e+06	6.52434e-07
162.5	81.25	309713	638819	182434	450385	135584	343387	91910	1.85698e+06	6.37664e-07
163.5	81.75	299998	609781	149630	447822	134593	328365	90489	1.89375e+06	6.21843e-07
164.5	82.25	289314	576185	122122	444411	134036	313214	88193	1.93101e+06	6.04819e-07
165.5	82.75	277545	538722	99356	440039	133890	297910	85127	1.96875e+06	5.86509e-07
166.5	83.25	264665	498259	80726	434623	134129	282480	81467	2.00697e+06	5.6693e-07
167.5	83.75	250734	455784	65623	428105	134728	266995	77430	2.04569e+06	5.4619e-07
168.5	84.25	235895	412344	53473	420460	135660	251567	73244	2.08491e+06	5.24493e-07
169.5	84.75	220354	368976	43759	411691	136900	236336	69127	2.12462e+06	5.02124e-07
170.5	85.25	204363	326643	36027	401832	138418	221457	65258	2.16483e+06	4.79417e-07
171.5	85.75	188202	286184	29895	390942	140184	207082	61761	2.20555e+06	4.56729e-07
172.5	86.25	172155	248274	25044	379108	142167	193350	58702	2.24677e+06	4.34413e-07
173.5	86.75	156490	213406	21214	366435	144334	180376	56085	2.28851e+06	4.12791e-07
174.5	87.25	141444	181885	18195	353046	146652	168244	53869	2.33075e+06	3.92135e-07
175.5	87.75	127212	153846	15823	339074	149087	157008	51982	2.37352e+06	3.72661e-07
176.5	88.25	113942	129271	13966	324662	151601	146688	50344	2.4168e+06	3.54516e-07
177.5	88.75	101730	108021	12524	309955	154161	137278	48880	2.46061e+06	3.37788e-07
178.5	89.25	90627	89871	11419	295094	156730	128748	47531	2.50495e+06	3.22507e-07
179.5	89.75	80642	74537	10591	280217	159275	121053	46256	2.54981e+06	3.08662e-07
180.5	90.25	71752	61707	9996	265453	161762	114134	45031	2.59521e+06	2.96201e-07
181.5	90.75	63905	51061	9602	250920	164161	107930	43846	2.64114e+06	2.85058e-07
182.5	91.25	57036	42290	9387	236720	166442	102375	42700	2.68761e+06	2.75144e-07
183.5	91.75	51064	35106	9337	222945	168581	97407	41600	2.73462e+06	2.66371e-07
184.5	92.25	45907	29250	9445	209668	170555	92965	40552	2.78218e+06	2.58645e-07
185.5	92.75	41482	24495	9711	196949	172346	88996	39563	2.83028e+06	2.51884e-07
186.5	93.25	37708	20644	10140	184834	173939	85453	38638	2.87894e+06	2.46014e-07
187.5	93.75	34510	17532	10744	173354	175325	82293	37778	2.92815e+06	2.40966e-07
188.5	94.25	31820	15022	11540	162527	176497	79481	36981	2.97792e+06	2.36688e-07
189.5	94.75	29579	13001	12550	152362	177452	76989	36241	3.02825e+06	2.33142e-07
190.5	95.25	27733	11376	13804	142857	178192	74792	35553	3.07915e+06	2.30295e-07
191.5	95.75	26238	10075	15336	134001	178720	72874	34906	3.13061e+06	2.2814e-07
192.5	96.25	25056	9038	17187	125778	179045	71221	34293	3.18264e+06	2.26671e-07
193.5	96.75	24156	8217	19405	118164	179175	69823	33703	3.23524e+06	2.25894e-07
194.5	97.25	23514	7577	22042	111133	179122	68678	33127	3.28842e+06	2.25842e-07
195.5	97.75	23111	7088	25157	104655	178900	67782	32560	3.34218e+06	2.2654e-07
196.5	98.25	22933	6730	28812	98699	178520	67139	31995	3.39653e+06	2.28039e-07
197.5	98.75	22971	6486	33071	93231	177999	66752	31433	3.45146e+06	2.30392e-07
198.5	99.25	23222	6345	37997	88219	177350	66626	30873	3.50698e+06	2.33656e-07
199.5	99.75	23684	6301	43650	83627	176587	66770	30324	3.56309e+06	2.37907e-07
200.5	100.25	24362	6349	50083	79425	175723	67188	29797	3.61979e+06	2.43207e-07
201.5	100.75	25263	6490	57336	75579	174770	67888	29309	3.6771e+06	2.49631e-07
202.5	101.25	26398	6727	65433	72060	173739	68871	28884	3.735e+06	2.57233e-07
203.5	101.75	27782	7066	74375	68836	172641	70140	28547	3.79351e+06	2.66077e-07
204.5	102.25	29434	7517	84138	65882	171484	71691	28330	3.85263e+06	2.76199e-07
205.5	102.75	31375	8094	94668	63169	170275	73516	28260	3.91236e+06	2.87621e-07
206.5	103.25	33631	8813	105876	60673	169020	75602	28363	3.9727e+06	3.00344e-07
207.5	103.75	36229	9696	117639	58370	167723	77931	28650	4.03367e+06	3.14348e-07
208.5	104.25	39201	10770	129804	56239	166387	80480	29124	4.09525e+06	3.29586e-07
209.5	104.75	42581	12067	142183	54259	165015	83221	29766	4.15745e+06	3.45987e-07
210.5	105.25	46407	13623	154567	52411	163608	86123	30544	4.22028e+06	3.63464e-07
211.5	105.75	50716	15485	166724	50677	162165	89153	31411	4.28375e+06	3.81909e-07
212.5	106.25	55548	17702	178418	49041	160687	92279	32311	4.34784e+06	4.01214e-07
213.5	106.75	60944	20336	189408	47489	159172	95470	33183	4.41257e+06	4.21268e-07
214.5	107.25	66943	23451	199465	46007	157620	98697	33965	4.47794e+06	4.4196e-07
215.5	107.75	73582	27125	208381	44582	156027	101940	34602	4.54396e+06	4.63211e-07
216.5	108.25	80896	31439	215975	43205	154394	105182	35047	4.61061e+06	4.84954e-07
217.5	108.75	88914	36482	222102	41867	152717	108416	35264	4.67792e+06	5.07162e-07
218.5	109.25	97657	42348	226660	40558	150996	111644	35233	4.74588e+06	5.29849e-07
219.5	109.75	107139	49135	229587	39273	149229	114873	34954	4.81449e+06	5.53055e-07
220.5	110.25	117361	56940	230868	38007	147415	118118	34447	4.88377e+06	5.76861e-07
221.5	110.75	128313	65855	230532	36754	145555	121402	33757	4.9537e+06	6.01389e-07
222.5	111.25	139966	75964	228643	35513	143647	124747	32959	5.0243e+06	6.26766e-07
223.5	111.75	152279	87338	225302	34282	141692	128179	32157	5.09556e+06	6.53144e-07
224.5	112.25	165188	100024	220639	33060	139691	131720	31487	5.1675e+06	6.80663e-07
225.5	112.75	178612	114046	214801	31848	137645	135390	31109	5.24011e+06	7.09459e-07
226.5	113.25	192449	129391	207953	30646	135557	139199	31190	5.3134e+06	7.3962e-07
227.5	113.75	206579	146007	200265	29457	133428	143147	31870	5.38737e+06	7.71185e-07
228.5	114.25	220863	163799	191909	28283	131262	147223	33238	5.46202e+06	8.04134e-07
229.5	114.75	235144	182619	183053	27127	129060	151401	35308	5.53735e+06	8.38361e-07
230.5	115.25	249253	202272	173857	25992	126827	155640	38019	5.61338e+06	8.73666e-07
231.5	115.75	263010	222511	164469	24882	124565	159887	41262	5.6901e+06	9.09773e-07
232.5	116.25	276230	243041	155020	23801	122277	164074	44900	5.76751e+06	9.46299e-07
233.5	116.75	288726	263529	145630	22751	119969	168121	48788	5.84563e+06	9.82773e-07
234.5	117.25	300315	283607	136398	21736	117642	171940	52784	5.92444e+06	1.01865e-06
235.5	117.75	310825	302887	127409	20759	115300	175436	56755	6.00397e+06	1.05331e-06
236.5	118.25	320096	320973	118732	19822	112946	178514	60579	6.0842e+06	1.08611e-06
237.5	118.75	327988	337478	110419	18928	110584	181080	64147	6.16514e+06	1.11638e-06
238.5	119.25	334385	352036	102511	18080	108217	183045	67365	6.24679e+06	1.14344e-06
239.5	119.75	339196	364318	95033	17277	105846	184334	70150	6.32917e+06	1.16668e-06
240.5	120.25	342362	374046	88003	16522	103474	184881	72436	6.41226e+06	1.18551e-06
241.5	120.75	343850	381003	81428	15816	101102	184640	74175	6.49608e+06	1.19944e-06
242.5	121.25	343662	385044	75306	15158	98734	183581	75333	6.58063e+06	1.20808e-06
243.5	121.75	341825	386095	69632	14549	96370	181694	75894	6.66591e+06	1.21116e-06
244.5	122.25	338397	384163	64393	13989	94011	178991	75857	6.75192e+06	1.20853e-06
245.5	122.75	333460	379327	59573	13477	91658	175499	75239	6.83867e+06	1.20018e-06
246.5	123.25	327118	371736	55154	13013	89312	171266	74068	6.92615e+06	1.18621e-06
247.5	123.75	319493	361600	51116	12595	86972	166355	72386	7.01438e+06	1.16688e-06
248.5	124.25	310719	349178	47436	12224	84641	160840	70246	7.10336e+06	1.1425e-06
249.5	124.75	300943	334773	44094	11899	82317	154805	67705	7.19308e+06	1.11353e-06
250.5	125.25	290314	318709	41066	11618	80000	148342	64828	7.28356e+06	1.08046e-06
251.5	125.75	278985	301330	38332	11381	77692	141544	61682	7.3748e+06	1.04386e-06
252.5	126.25	267106	282977	35871	11187	75391	134506	58334	7.46679e+06	1.00433e-06
253.5	126.75	254821	263987	33662	11036	73099	127321	54849	7.55954e+06	9.62489e-07
254.5	127.25	242270	244678	31688	10927	70815	120076	51288	7.65306e+06	9.18949e-07
255.5	127.75	229580	225344	29930	10861	68539	112851	47708	7.74735e+06	8.74296e-07
256.5	128.25	216868	206248	28374	10836	66273	105720	44160	7.84241e+06	8.29099e-07
257.5	128.75	204242	187618	27003	10854	64016	98747	40685	7.93824e+06	7.83877e-07
258.5	129.25	191793	169649	25806	10914	61771	91987	37322	8.03485e+06	7.39102e-07
259.5	129.75	179603	152496	24771	11017	59537	85485	34098	8.13224e+06	6.95185e-07
260.5	130.25	167740	136281	23888	11164	57318	79278	31036	8.23042e+06	6.52491e-07
261.5	130.75	156260	121092	23147	11356	55113	73394	28151	8.32938e+06	6.11326e-07
262.5	131.25	145210	106986	22542	11594	52926	67851	25452	8.42913e+06	5.71925e-07
263.5	131.75	134624	93991	22066	11878	50758	62663	22944	8.52968e+06	5.34495e-07
264.5	132.25	124528	82113	21716	12212	48612	57836	20626	8.63102e+06	4.99184e-07
265.5	132.75	114939	71335	21487	12597	46490	53370	18493	8.73316e+06	4.66089e-07
266.5	133.25	105866	61627	21379	13033	44396	49260	16539	8.8361e+06	4.35266e-07
267.5	133.75	97314	52943	21390	13524	42332	45501	14754	8.93985e+06	4.06772e-07
268.5	134.25	89280	45228	21522	14071	40302	42081	13130	9.04441e+06	3.80598e-07
269.5	134.75	81756	38418	21777	14677	38309	38988	11656	9.14978e+06	3.56732e-07
270.5	135.25	74732	32447	22159	15342	36355	36207	10322	9.25597e+06	3.35131e-07
271.5	135.75	68194	27246	22673	16070	34445	33725	9123	9.36297e+06	3.15766e-07
272.5	136.25	62123	22744	23325	16861	32580	31527	8052	9.4708e+06	2.98586e-07
273.5	136.75	56503	18873	24123	17716	30765	29596	7111	9.57945e+06	2.83513e-07
274.5	137.25	51312	15566	25078	18637	29002	27919	6306	9.68893e+06	2.70505e-07
275.5	137.75	46529	12758	26200	19624	27293	26481	5648	9.79924e+06	2.59494e-07
276.5	138.25	42133	10391	27500	20677	25641	25269	5157	9.91038e+06	2.50425e-07
277.5	138.75	38100	8408	28994	21795	24049	24269	4855	1.00224e+07	2.43233e-07
278.5	139.25	34410	6758	30696	22976	22517	23471	4756	1.01352e+07	2.37883e-07
279.5	139.75	31039	5396	32622	24217	21047	22864	4860	1.02488e+07	2.3433e-07
280.5	140.25	27967	4278	34787	25516	19641	22438	5149	1.03634e+07	2.32533e-07
281.5	140.75	25172	3367	37209	26866	18299	22183	5594	1.04787e+07	2.32449e-07
282.5	141.25	22634	2631	39903	28263	17022	22090	6165	1.05949e+07	2.34042e-07
283.5	141.75	20333	2041	42884	29699	15809	22153	6837	1.0712e+07	2.37303e-07
284.5	142.25	18250	1570	46165	31166	14661	22363	7591	1.08299e+07	2.4219e-07
285.5	142.75	16369	1199	49755	32654	13576	22711	8416	1.09487e+07	2.48656e-07
286.5	143.25	14671	908	53658	34153	12554	23189	9302	1.10684e+07	2.56665e-07
287.5	143.75	13142	682	57873	35651	11593	23788	10243	1.11889e+07	2.66162e-07
288.5	144.25	11766	508	62390	37134	10693	24498	11233	1.13103e+07	2.7708e-07
289.5	144.75	10529	375	67189	38589	9851	25307	12267	1.14326e+07	2.89324e-07
290.5	145.25	9419	275	72239	40002	9065	26200	13337	1.15557e+07	3.0276e-07
291.5	145.75	8424	199	77495	41358	8334	27162	14435	1.16798e+07	3.17246e-07
292.5	146.25	7532	143	82898	42641	7654	28174	15551	1.18047e+07	3.32585e-07
293.5	146.75	6734	102	88371	43837	7024	29214	16671	1.19305e+07	3.48537e-07
294.5	147.25	6019	72	93824	44931	6442	30258	17779	1.20572e+07	3.64826e-07
295.5	147.75	5381	50	99147	45908	5904	31278	18855	1.21848e+07	3.81115e-07
296.5	148.25	4810	35	104219	46758	5408	32246	19876	1.23132e+07	3.97053e-07
297.5	148.75	4300	24	108904	47466	4952	33129	20819	1.24426e+07	4.12212e-07
298.5	149.25	3844	16	113060	48024	4534	33896	21656	1.25729e+07	4.26172e-07
299.5	149.75	3437	11	116542	48422	4150	34512	22361	1.27041e+07	4.38444e-07
300.5	150.25	3074	7	119208	48655	3798	34948	22907	1.28362e+07	4.486e-07
301.5	150.75	2749	5	120927	48718	3477	35175	23270	1.29692e+07	4.56193e-07
302.5	151.25	2459	3	121588	48608	3183	35168	23429	1.31032e+07	4.60812e-07
303.5	151.75	2200	2	121106	48327	2915	34910	23369	1.3238e+07	4.62139e-07
304.5	152.25	1968	1	119428	47876	2671	34389	23079	1.33738e+07	4.59911e-07
305.5	152.75	1760	0	116543	47261	2449	33603	22560	1.35105e+07	4.53993e-07
306.5	153.25	1575	0	112480	46488	2247	32558	21818	1.36481e+07	4.44355e-07
307.5	153.75	1408	0	107316	45565	2063	31271	20869	1.37867e+07	4.31123e-07
308.5	154.25	1259	0	101167	44504	1896	29765	19737	1.39262e+07	4.14512e-07
309.5	154.75	1125	0	94188	43317	1745	28075	18454	1.40666e+07	3.9492e-07
310.5	155.25	1005	0	86565	42015	1607	26238	17059	1.4208e+07	3.72789e-07
311.5	155.75	897	0	78503	40615	1482	24300	15593	1.43503e+07	3.48712e-07
312.5	156.25	800	0	70219	39129	1369	22304	14102	1.44935e+07	3.23264e-07
313.5	156.75	713	0	61927	37575	1266	20296	12628	1.46378e+07	2.97088e-07
314.5	157.25	635	0	53825	35966	1173	18320	11213	1.47829e+07	2.70823e-07
315.5	157.75	564	0	46092	34317	1089	16412	9892	1.49291e+07	2.45016e-07
316.5	158.25	500	0	38874	32644	1012	14606	8693	1.50761e+07	2.20202e-07
317.5	158.75	443	0	32280	30960	942	12925	7636	1.52242e+07	1.96773e-07
318.5	159.25	391	0	26383	29278	879	11386	6730	1.53732e+07	1.75039e-07
319.5	159.75	345	0	21218	27610	822	9999	5972	1.55232e+07	1.55216e-07
320.5	160.25	303	0	16787	25966	770	8765	5351	1.56741e+07	1.37384e-07
321.5	160.75	266	0	13062	24358	722	7682	4845	1.58261e+07	1.21576e-07
322.5	161.25	232	0	9993	22792	679	6739	4432	1.5979e+07	1.07682e-07
323.5	161.75	202	0	7516	21277	640	5927	4087	1.61329e+07	9.56194e-08
324.5	162.25	175	0	5556	19818	604	5231	3789	1.62877e+07	8.52011e-08
325.5	162.75	151	0	4036	18419	572	4636	3525	1.64436e+07	7.62325e-08
326.5	163.25	130	0	2880	17085	542	4128	3281	1.66004e+07	6.85266e-08
327.5	163.75	111	0	2019	15819	515	3693	3053	1.67583e+07	6.18884e-08
328.5	164.25	95	0	1391	14620	491	3319	2836	1.69171e+07	5.6148e-08
329.5	164.75	80	0	940	13491	468	2996	2629	1.7077e+07	5.11626e-08
330.5	165.25	67	0	625	12431	448	2714	2432	1.72378e+07	4.67835e-08
331.5	165.75	56	0	407	11439	429	2466	2245	1.73997e+07	4.29076e-08
332.5	166.25	47	0	261	10514	412	2247	2068	1.75626e+07	3.94631e-08
333.5	166.75	38	0	164	9654	396	2050	1902	1.77264e+07	3.63392e-08
334.5	167.25	31	0	101	8856	382	1874	1747	1.78913e+07	3.35284e-08
335.5	167.75	26	0	61	8118	368	1715	1602	1.80572e+07	3.09682e-08
336.5	168.25	21	0	36	7437	356	1570	1468	1.82242e+07	2.8612e-08
337.5	168.75	16	0	21	6811	345	1439	1345	1.83922e+07	2.64663e-08
338.5	169.25	13	0	12	6235	335	1319	1231	1.85611e+07	2.44821e-08
339.5	169.75	10	0	7	5707	325	1210	1126	1.87312e+07	2.26647e-08
340.5	170.25	8	0	4	5224	317	1110	1030	1.89022e+07	2.09815e-08
341.5	170.75	6	0	2	4782	309	1020	942	1.90743e+07	1.94558e-08
342.5	171.25	5	0	1	4379	301	937	862	1.92475e+07	1.80349e-08
343.5	171.75	4	0	0	4012	294	862	789	1.94217e+07	1.67415e-08
344.5	172.25	3	0	0	3677	288	794	723	1.95969e+07	1.55599e-08
345.5	172.75	2	0	0	3373	282	731	663	1.97732e+07	1.44542e-08
346.5	173.25	1	0	0	3097	276	675	608	1.99505e+07	1.34666e-08
347.5	173.75	1	0	0	2846	271	624	558	2.01289e+07	1.25604e-08
348.5	174.25	0	0	0	2618	266	577	513	2.03084e+07	1.17179e-08
349.5	174.75	0	0	0	2412	261	535	472	2.04889e+07	1.09615e-08
350.5	175.25	0	0	0	2225	257	496	435	2.06705e+07	1.02525e-08
351.5	175.75	0	0	0	2055	252	462	401	2.08531e+07	9.63413e-09
352.5	176.25	0	0	0	1901	248	430	371	2.10368e+07	9.04584e-09
353.5	176.75	0	0	0	1762	245	401	343	2.12216e+07	8.50988e-09
354.5	177.25	0	0	0	1636	241	375	319	2.14075e+07	8.02782e-09
355.5	177.75	0	0	0	1522	237	352	296	2.15945e+07	7.60126e-09
356.5	178.25	0	0	0	1418	234	330	276	2.17825e+07	7.18824e-09
357.5	178.75	0	0	0	1325	230	311	257	2.19717e+07	6.83319e-09
358.5	179.25	0	0	0	1240	227	293	241	2.21619e+07	6.49344e-09
359.5	179.75	0	0	0	1163	223	277	226	2.23532e+07	6.19184e-09
360.5	180.25	0	0	0	1094	220	263	212	2.25456e+07	5.9295e-09
361.5	180.75	0	0	0	1031	216	249	200	2.27392e+07	5.66205e-09
362.5	181.25	0	0	0	973	213	237	189	2.29338e+07	5.43531e-09
363.5	181.75	0	0	0	922	209	226	179	2.31295e+07	5.22727e-09
364.5	182.25	0	0	0	875	206	216	169	2.33264e+07	5.0385e-09
365.5	182.75	0	0	0	833	202	207	161	2.35243e+07	4.86954e-09
366.5	183.25	0	0	0	794	199	199	154	2.37234e+07	4.72096e-09
367.5	183.75	0	0	0	760	195	191	147	2.39236e+07	4.56941e-09
368.5	184.25	0	0	0	729	191	184	141	2.41249e+07	4.43899e-09
369.5	184.75	0	0	0	700	188	178	136	2.43274e+07	4.33027e-09
370.5	185.25	0	0	0	675	184	172	131	2.4531e+07	4.21932e-09
371.5	185.75	0	0	0	652	180	166	126	2.47357e+07	4.10612e-09
372.5	186.25	0	0	0	632	176	162	122	2.49415e+07	4.04052e-09
373.5	186.75	0	0	0	614	172	157	119	2.51485e+07	3.94831e-09
374.5	187.25	0	0	0	597	168	153	116	2.53566e+07	3.87956e-09
375.5	187.75	0	0	0	583	164	149	113	2.55659e+07	3.80932e-09
376.5	188.25	0	0	0	570	159	146	110	2.57763e+07	3.76334e-09
377.5	188.75	0	0	0	559	155	143	108	2.59879e+07	3.71627e-09
378.5	189.25	0	0	0	549	151	140	106	2.62006e+07	3.66808e-09
379.5	189.75	0	0	0	541	146	138	105	2.64145e+07	3.6452e-09
380.5	190.25	0	0	0	534	142	135	103	2.66295e+07	3.59498e-09
381.5	190.75	0	0	0	529	137	133	102	2.68457e+07	3.57048e-09
382.5	191.25	0	0	0	524	133	131	101	2.70631e+07	3.54527e-09
383.5	191.75	0	0	0	521	129	130	101	2.72816e+07	3.54661e-09
384.5	192.25	0	0	0	518	124	128	100	2.75014e+07	3.52017e-09
385.5	192.75	0	0	0	517	120	127	100	2.77222e+07	3.52073e-09
386.5	193.25	0	0	0	516	115	126	100	2.79443e+07	3.52098e-09
387.5	193.75	0	0	0	517	111	126	100	2.81676e+07	3.54911e-09
388.5	194.25	0	0	0	518	106	125	100	2.8392e+07	3.549e-09
389.5	194.75	0	0	0	520	102	124	101	2.86176e+07	3.54859e-09
390.5	195.25	0	0	0	523	97	124	102	2.88445e+07	3.57671e-09
391.5	195.75	0	0	0	527	93	124	102	2.90725e+07	3.60499e-09
392.5	196.25	0	0	0	532	89	124	103	2.93017e+07	3.63341e-09
393.5	196.75	0	0	0	537	85	124	104	2.95321e+07	3.66198e-09
394.5	197.25	0	0	0	543	81	125	106	2.97638e+07	3.72047e-09
395.5	197.75	0	0	0	550	77	125	107	2.99966e+07	3.74957e-09
396.5	198.25	0	0	0	557	73	126	109	3.02306e+07	3.80906e-09
397.5	198.75	0	0	0	565	69	127	110	3.04659e+07	3.86917e-09
398.5	199.25	0	0	0	574	65	128	112	3.07024e+07	3.9299e-09
399.5	199.75	0	0	0	583	62	129	114	3.094e+07	3.99127e-09
400.5	200.25	0	0	0	593	58	130	116	3.1179e+07	4.05327e-09
401.5	200.75	0	0	0	603	55	132	118	3.14191e+07	4.14732e-09
402.5	201.25	0	0	0	614	52	133	121	3.16605e+07	4.21084e-09
403.5	201.75	0	0	0	626	49	135	123	3.19031e+07	4.30692e-09
404.5	202.25	0	0	0	638	46	137	126	3.21469e+07	4.40413e-09
405.5	202.75	0	0	0	650	43	139	128	3.2392e+07	4.50249e-09
406.5	203.25	0	0	0	663	40	141	131	3.26384e+07	4.60201e-09
407.5	203.75	0	0	0	677	37	143	134	3.28859e+07	4.70269e-09
408.5	204.25	0	0	0	690	35	145	137	3.31347e+07	4.80454e-09
409.5	204.75	0	0	0	705	32	147	139	3.33848e+07	4.90757e-09
410.5	205.25	0	0	0	719	30	150	142	3.36361e+07	5.04542e-09
411.5	205.75	0	0	0	734	28	152	145	3.38887e+07	5.15109e-09
412.5	206.25	0	0	0	749	26	155	149	3.41426e+07	5.2921e-09
413.5	206.75	0	0	0	764	24	158	152	3.43977e+07	5.43483e-09
414.5	207.25	0	0	0	780	22	160	155	3.46541e+07	5.54465e-09
415.5	207.75	0	0	0	796	20	163	158	3.49117e+07	5.69061e-09
416.5	208.25	0	0	0	811	19	166	161	3.51706e+07	5.83833e-09
417.5	208.75	0	0	0	827	17	169	165	3.54308e+07	5.98781e-09
418.5	209.25	0	0	0	843	16	172	168	3.56923e+07	6.13908e-09
419.5	209.75	0	0	0	859	15	175	171	3.59551e+07	6.29214e-09
420.5	210.25	0	0	0	874	13	178	174	3.62191e+07	6.44701e-09
421.5	210.75	0	0	0	890	12	180	177	3.64845e+07	6.56721e-09
422.5	211.25	0	0	0	905	11	183	180	3.67511e+07	6.72545e-09
423.5	211.75	0	0	0	920	10	186	183	3.7019e+07	6.88554e-09
424.5	212.25	0	0	0	934	9	189	186	3.72883e+07	7.04748e-09
425.5	212.75	0	0	0	949	9	191	189	3.75588e+07	7.17373e-09
426.5	213.25	0	0	0	962	8	194	192	3.78306e+07	7.33914e-09
427.5	213.75	0	0	0	975	7	196	195	3.81038e+07	7.46834e-09
428.5	214.25	0	0	0	988	6	199	197	3.83782e+07	7.63727e-09
429.5	214.75	0	0	0	1000	6	201	200	3.8654e+07	7.76946e-09
430.5	215.25	0	0	0	1011	5	203	202	3.89311e+07	7.90301e-09
431.5	215.75	0	0	0	1021	5	205	204	3.92095e+07	8.03795e-09
432.5	216.25	0	0	0	1031	4	207	206	3.94892e+07	8.17427e-09
433.5	216.75	0	0	0	1039	4	209	208	3.97703e+07	8.31199e-09
434.5	217.25	0	0	0	1047	3	210	209	4.00527e+07	8.41107e-09
435.5	217.75	0	0	0	1053	3	211	211	4.03364e+07	8.51098e-09
436.5	218.25	0	0	0	1059	3	212	212	4.06215e+07	8.61175e-09
437.5	218.75	0	0	0	1064	2	213	213	4.09079e+07	8.71338e-09
438.5	219.25	0	0	0	1067	2	214	213	4.11956e+07	8.81586e-09
439.5	219.75	0	0	0	1069	2	214	214	4.14847e+07	8.87773e-09
440.5	220.25	0	0	0	1070	2	214	214	4.17752e+07	8.93988e-09
441.5	220.75	0	0	0	1070	2	214	214	4.20669e+07	9.00233e-09
442.5	221.25	0	0	0	1068	1	214	214	4.23601e+07	9.06506e-09
443.5	221.75	0	0	0	1065	1	213	213	4.26546e+07	9.08543e-09
444.5	222.25	0	0	0	1061	1	212	212	4.29505e+07	9.1055e-09
445.5	222.75	0	0	0	1056	0	211	211	4.32477e+07	9.12527e-09
446.5	223.25	0	0	0	1049	0	210	210	4.35463e+07	9.14473e-09
447.5	223.75	0	0	0	1042	0	208	208	4.38463e+07	9.12003e-09
448.5	224.25	0	0	0	1032	0	207	206	4.41476e+07	9.13856e-09
449.5	224.75	0	0	0	1022	0	205	204	4.44504e+07	9.11232e-09
450.5	225.25	0	0	0	1010	0	202	202	4.47545e+07	9.0404e-09
451.5	225.75	0	0	0	998	0	200	200	4.506e+07	9.01199e-09
452.5	226.25	0	0	0	984	0	197	197	4.53668e+07	8.93727e-09
453.5	226.75	0	0	0	969	0	194	194	4.56751e+07	8.86097e-09
454.5	227.25	0	0	0	953	0	191	190	4.59848e+07	8.78309e-09
455.5	227.75	0	0	0	935	0	187	187	4.62958e+07	8.65732e-09
456.5	228.25	0	0	0	917	0	184	183	4.66083e+07	8.57592e-09
457.5	228.75	0	0	0	898	0	180	180	4.69221e+07	8.44598e-09
458.5	229.25	0	0	0	879	0	176	176	4.72374e+07	8.31378e-09
459.5	229.75	0	0	0	858	0	172	172	4.75541e+07	8.1793e-09
460.5	230.25	0	0	0	837	0	167	167	4.78722e+07	7.99465e-09
461.5	230.75	0	0	0	815	0	163	163	4.81917e+07	7.85524e-09
462.5	231.25	0	0	0	792	0	159	158	4.85126e+07	7.7135e-09
463.5	231.75	0	0	0	770	0	154	154	4.88349e+07	7.52058e-09
464.5	232.25	0	0	0	746	0	149	149	4.91587e+07	7.32464e-09
465.5	232.75	0	0	0	722	0	145	144	4.94839e+07	7.17516e-09
466.5	233.25	0	0	0	699	0	140	140	4.98105e+07	6.97347e-09
467.5	233.75	0	0	0	674	0	135	135	5.01386e+07	6.76871e-09
468.5	234.25	0	0	0	650	0	130	130	5.04681e+07	6.56085e-09
469.5	234.75	0	0	0	626	0	125	125	5.0799e+07	6.34988e-09
470.5	235.25	0	0	0	601	0	120	120	5.11314e+07	6.13577e-09
471.5	235.75	0	0	0	577	0	115	115	5.14652e+07	5.9185e-09
472.5	236.25	0	0	0	553	0	111	111	5.18005e+07	5.74985e-09
473.5	236.75	0	0	0	529	0	106	106	5.21372e+07	5.52654e-09
474.5	237.25	0	0	0	506	0	101	101	5.24754e+07	5.30002e-09
475.5	237.75	0	0	0	483	0	97	97	5.2815e+07	5.12306e-09
476.5	238.25	0	0	0	460	0	92	92	5.31562e+07	4.89037e-09
477.5	238.75	0	0	0	437	0	87	87	5.34987e+07	4.65439e-09
478.5	239.25	0	0	0	415	0	83	83	5.38428e+07	4.46895e-09
479.5	239.75	0	0	0	394	0	79	79	5.41883e+07	4.28087e-09
480.5	240.25	0	0	0	373	0	75	75	5.45353e+07	4.09015e-09
481.5	240.75	0	0	0	353	0	71	71	5.48837e+07	3.89675e-09
482.5	241.25	0	0	0	333	0	67	67	5.52337e+07	3.70066e-09
483.5	241.75	0	0	0	314	0	63	63	5.55851e+07	3.50186e-09
484.5	242.25	0	0	0	295	0	59	59	5.5938e+07	3.30034e-09
485.5	242.75	0	0	0	278	0	56	56	5.62925e+07	3.15238e-09
486.5	243.25	0	0	0	260	0	52	52	5.66484e+07	2.94571e-09
487.5	243.75	0	0	0	244	0	49	49	5.70058e+07	2.79328e-09
488.5	244.25	0	0	0	228	0	46	46	5.73647e+07	2.63877e-09
489.5	244.75	0	0	0	213	0	43	43	5.77251e+07	2.48218e-09
490.5	245.25	0	0	0	199	0	40	40	5.8087e+07	2.32348e-09
491.5	245.75	0	0	0	185	0	37	37	5.84504e+07	2.16266e-09
492.5	246.25	0	0	0	172	0	34	34	5.88153e+07	1.99972e-09
493.5	246.75	0	0	0	160	0	32	32	5.91818e+07	1.89382e-09
494.5	247.25	0	0	0	148	0	30	30	5.95498e+07	1.78649e-09
495.5	247.75	0	0	0	137	0	27	27	5.99192e+07	1.61782e-09
496.5	248.25	0	0	0	127	0	25	25	6.02903e+07	1.50726e-09
497.5	248.75	0	0	0	117	0	23	23	6.06628e+07	1.39524e-09
498.5	249.25	0	0	0	108	0	22	22	6.10369e+07	1.34281e-09
499.5	249.75	0	0	0	99	0	20	20	6.14125e+07	1.22825e-09
500.5	250.25	0	0	0	91	0	18	18	6.17896e+07	1.11221e-09
501.5	250.75	0	0	0	84	0	17	17	6.21683e+07	1.05686e-09
502.5	251.25	0	0	0	77	0	15	15	6.25486e+07	9.38228e-10
503.5	251.75	0	0	0	70	0	14	14	6.29303e+07	8.81025e-10
504.5	252.25	0	0	0	64	0	13	13	6.33137e+07	8.23078e-10
505.5	252.75	0	0	0	58	0	12	12	6.36986e+07	7.64383e-10
506.5	253.25	0	0	0	53	0	11	11	6.4085e+07	7.04935e-10
507.5	253.75	0	0	0	48	0	10	10	6.4473e+07	6.4473e-10
508.5	254.25	0	0	0	44	0	9	9	6.48626e+07	5.83763e-10
509.5	254.75	0	0	0	40	0	8	8	6.52537e+07	5.2203e-10
510.5	255.25	0	0	0	36	0	7	7	6.56464e+07	4.59525e-10
511.5	255.75	0	0	0	32	0	6	6	6.60407e+07	3.96244e-10
512.5	256.25	0	0	0	29	0	6	6	6.64365e+07	3.98619e-10
513.5	256.75	0	0	0	26	0	5	5	6.68339e+07	3.3417e-10
514.5	257.25	0	0	0	24	0	5	5	6.72329e+07	3.36165e-10
515.5	257.75	0	0	0	21	0	4	4	6.76335e+07	2.70534e-10
516.5	258.25	0	0	0	19	0	4	4	6.80357e+07	2.72143e-10
517.5	258.75	0	0	0	17	0	3	3	6.84395e+07	2.05318e-10
518.5	259.25	0	0	0	15	0	3	3	6.88449e+07	2.06535e-10
519.5	259.75	0	0	0	14	0	3	3	6.92518e+07	2.07755e-10
520.5	260.25	0	0	0	12	0	2	2	6.96604e+07	1.39321e-10
521.5	260.75	0	0	0	11	0	2	2	7.00706e+07	1.40141e-10
522.5	261.25	0	0	0	10	0	2	2	7.04823e+07	1.40965e-10
523.5	261.75	0	0	0	9	0	2	2	7.08957e+07	1.41791e-10
524.5	262.25	0	0	0	8	0	2	2	7.13107e+07	1.42621e-10
525.5	262.75	0	0	0	7	0	1	1	7.17273e+07	7.17273e-11
526.5	263.25	0	0	0	6	0	1	1	7.21456e+07	7.21456e-11
527.5	263.75	0	0	0	5	0	1	1	7.25654e+07	7.25654e-11
528.5	264.25	0	0	0	5	0	0	0	7.29869e+07	0
529.5	264.75	0	0	0	4	0	0	0	7.341e+07	0
530.5	265.25	0	0	0	4	0	0	0	7.38348e+07	0
531.5	265.75	0	0	0	3	0	0	0	7.42611e+07	0
532.5	266.25	0	0	0	3	0	0	0	7.46891e+07	0
533.5	266.75	0	0	0	2	0	0	0	7.51188e+07	0
534.5	267.25	0	0	0	2	0	0	0	7.55501e+07	0
535.5	267.75	0	0	0	2	0	0	0	7.59831e+07	0
536.5	268.25	0	0	0	2	0	0	0	7.64177e+07	0
537.5	268.75	0	0	0	1	0	0	0	7.68539e+07	0
538.5	269.25	0	0	0	1	0	0	0	7.72918e+07	0
539.5	269.75	0	0	0	1	0	0	0	7.77314e+07	0
540.5	270.25	0	0	0	0	0	0	0	7.81726e+07	0
541.5	270.75	0	0	0	0	0	0	0	7.86155e+07	0
542.5	271.25	0	0	0	0	0	0	0	7.90601e+07	0
543.5	271.75	0	0	0	0	0	0	0	7.95064e+07	0
544.5	272.25	0	0	0	0	0	0	0	7.99543e+07	0
545.5	272.75	0	0	0	0	0	0	0	8.04039e+07	0
546.5	273.25	0	0	0	0	0	0	0	8.08552e+07	0
547.5	273.75	0	0	0	0	0	0	0	8.13081e+07	0
548.5	274.25	0	0	0	0	0	0	0	8.17628e+07	0
549.5	274.75	0	0	0	0	0	0	0	8.22191e+07	0
550.5	275.25	0	0	0	0	0	0	0	8.26772e+07	0
551.5	275.75	0	0	0	0	0	0	0	8.31369e+07	0
552.5	276.25	0	0	0	0	0	0	0	8.35984e+07	0
553.5	276.75	0	0	0	0	0	0	0	8.40615e+07	0
554.5	277.25	0	0	0	0	0	0	0	8.45264e+07	0
555.5	277.75	0	0	0	0	0	0	0	8.49929e+07	0
556.5	278.25	0	0	0	0	0	0	0	8.54612e+07	0
557.5	278.75	0	0	0	0	0	0	0	8.59312e+07	0
558.5	279.25	0	0	0	0	0	0	0	8.64029e+07	0
559.5	279.75	0	0	0	0	0	0	0	8.68764e+07	0
560.5	280.25	0	0	0	0	0	0	0	8.73515e+07	0
561.5	280.75	0	0	0	0	0	0	0	8.78284e+07	0
562.5	281.25	0	0	0	0	0	0	0	8.83071e+07	0
563.5	281.75	0	0	0	0	0	0	0	8.87874e+07	0
564.5	282.25	0	0	0	0	0	0	0	8.92695e+07	0
565.5	282.75	0	0	0	0	0	0	0	8.97534e+07	0
566.5	283.25	0	0	0	0	0	0	0	9.0239e+07	0
567.5	283.75	0	0	0	0	0	0	0	9.07263e+07	0
568.5	284.25	0	0	0	0	0	0	0	9.12154e+07	0
569.5	284.75	0	0	0	0	0	0	0	9.17062e+07	0
570.5	285.25	0	0	0	0	0	0	0	9.21988e+07	0
571.5	285.75	0	0	0	0	0	0	0	9.26932e+07	0
572.5	286.25	0	0	0	0	0	0	0	9.31893e+07	0
573.5	286.75	0	0	0	0	0	0	0	9.36872e+07	0
574.5	287.25	0	0	0	0	0	0	0	9.41869e+07	0
575.5	287.75	0	0	0	0	0	0	0	9.46883e+07	0
576.5	288.25	0	0	0	0	0	0	0	9.51915e+07	0
577.5	288.75	0	0	0	0	0	0	0	9.56965e+07	0
578.5	289.25	0	0	0	0	0	0	0	9.62033e+07	0
579.5	289.75	0	0	0	0	0	0	0	9.67119e+07	0
580.5	290.25	0	0	0	0	0	0	0	9.72222e+07	0
581.5	290.75	0	0	0	0	0	0	0	9.77344e+07	0
582.5	291.25	0	0	0	0	0	0	0	9.82483e+07	0
583.5	291.75	0	0	0	0	0	0	0	9.8764e+07	0
584.5	292.25	0	0	0	0	0	0	0	9.92816e+07	0
585.5	292.75	0	0	0	0	0	0	0	9.98009e+07	0
586.5	293.25	0	0	0	0	0	0	0	1.00322e+08	0
587.5	293.75	0	0	0	0	0	0	0	1.00845e+08	0
588.5	294.25	0	0	0	0	0	0	0	1.0137e+08	0
589.5	294.75	0	0	0	0	0	0	0	1.01896e+08	0
590.5	295.25	0	0	0	0	0	0	0	1.02425e+08	0
591.5	295.75	0	0	0	0	0	0	0	1.02955e+08	0
592.5	296.25	0	0	0	0	0	0	0	1.03487e+08	0
593.5	296.75	0	0	0	0	0	0	0	1.04021e+08	0
594.5	297.25	0	0	0	0	0	0	0	1.04557e+08	0
595.5	297.75	0	0	0	0	0	0	0	1.05094e+08	0
596.5	298.25	0	0	0	0	0	0	0	1.05634e+08	0
597.5	298.75	0	0	0	0	0	0	0	1.06175e+08	0
598.5	299.25	0	0	0	0	0	0	0	1.06718e+08	0
599.5	299.75	0	0	0	0	0	0	0	1.07263e+08	0
600.5	300.25	0	0	0	0	0	0	0	1.0781e+08	0
601.5	300.75	0	0	0	0	0	0	0	1.08358e+08	0
602.5	301.25	0	0	0	0	0	0	0	1.08909e+08	0
603.5	301.75	0	0	0	0	0	0	0	1.09461e+08	0
604.5	302.25	0	0	0	0	0	0	0	1.10016e+08	0
605.5	302.75	0	0	0	0	0	0	0	1.10572e+08	0
606.5	303.25	0	0	0	0	0	0	0	1.1113e+08	0
607.5	303.75	0	0	0	0	0	0	0	1.1169e+08	0
608.5	304.25	0	0	0	0	0	0	0	1.12251e+08	0
609.5	304.75	0	0	0	0	0	0	0	1.12815e+08	0
610.5	305.25	0	0	0	0	0	0	0	1.1338e+08	0
611.5	305.75	0	0	0	0	0	0	0	1.13948e+08	0
612.5	306.25	0	0	0	0	0	0	0	1.14517e+08	0
613.5	306.75	0	0	0	0	0	0	0	1.15088e+08	0
614.5	307.25	0	0	0	0	0	0	0	1.15661e+08	0
615.5	307.75	0	0	0	0	0	0	0	1.16236e+08	0
616.5	308.25	0	0	0	0	0	0	0	1.16813e+08	0
617.5	308.75	0	0	0	0	0	0	0	1.17392e+08	0
618.5	309.25	0	0	0	0	0	0	0	1.17972e+08	0
619.5	309.75	0	0	0	0	0	0	0	1.18555e+08	0
620.5	310.25	0	0	0	0	0	0	0	1.19139e+08	0
621.5	310.75	0	0	0	0	0	0	0	1.19726e+08	0
622.5	311.25	0	0	0	0	0	0	0	1.20314e+08	0
623.5	311.75	0	0	0	0	0	0	0	1.20904e+08	0
624.5	312.25	0	0	0	0	0	0	0	1.21497e+08	0
625.5	312.75	0	0	0	0	0	0	0	1.22091e+08	0
626.5	313.25	0	0	0	0	0	0	0	1.22687e+08	0
627.5	313.75	0	0	0	0	0	0	0	1.23285e+08	0
628.5	314.25	0	0	0	0	0	0	0	1.23885e+08	0
629.5	314.75	0	0	0	0	0	0	0	1.24487e+08	0
630.5	315.25	0	0	0	0	0	0	0	1.2509e+08	0
631.5	315.75	0	0	0	0	0	0	0	1.25696e+08	0
632.5	316.25	0	0	0	0	0	0	0	1.26304e+08	0
633.5	316.75	0	0	0	0	0	0	0	1.26914e+08	0
634.5	317.25	0	0	0	0	0	0	0	1.27525e+08	0
635.5	317.75	0	0	0	0	0	0	0	1.28139e+08	0
636.5	318.25	0	0	0	0	0	0	0	1.28754e+08	0
637.5	318.75	0	0	0	0	0	0	0	1.29372e+08	0
638.5	319.25	0	0	0	0	0	0	0	1.29991e+08	0
639.5	319.75	0	0	0	0	0	0	0	1.30613e+08	0
640.5	320.25	0	0	0	0	0	0	0	1.31236e+08	0
641.5	320.75	0	0	0	0	0	0	0	1.31862e+08	0
642.5	321.25	0	0	0	0	0	0	0	1.32489e+08	0
643.5	321.75	0	0	0	0	0	0	0	1.33119e+08	0
644.5	322.25	0	0	0	0	0	0	0	1.3375e+08	0
645.5	322.75	0	0	0	0	0	0	0	1.34383e+08	0
646.5	323.25	0	0	0	0	0	0	0	1.35019e+08	0
647.5	323.75	0	0	0	0	0	0	0	1.35656e+08	0
648.5	324.25	0	0	0	0	0	0	0	1.36295e+08	0
649.5	324.75	0	0	0	0	0	0	0	1.36937e+08	0
650.5	325.25	0	0	0	0	0	0	0	1.3758e+08	0
651.5	325.75	0	0	0	0	0	0	0	1.38226e+08	0
652.5	326.25	0	0	0	0	0	0	0	1.38873e+08	0
653.5	326.75	0	0	0	0	0	0	0	1.39523e+08	0
654.5	327.25	0	0	0	0	0	0	0	1.40174e+08	0
655.5	327.75	0	0	0	0	0	0	0	1.40827e+08	0
656.5	328.25	0	0	0	0	0	0	0	1.41483e+08	0
657.5	328.75	0	0	0	0	0	0	0	1.42141e+08	0
658.5	329.25	0	0	0	0	0	0	0	1.428e+08	0
659.5	329.75	0	0	0	0	0	0	0	1.43462e+08	0
660.5	330.25	0	0	0	0	0	0	0	1.44125e+08	0
661.5	330.75	0	0	0	0	0	0	0	1.44791e+08	0
662.5	331.25	0	0	0	0	0	0	0	1.45459e+08	0
663.5	331.75	0	0	0	0	0	0	0	1.46129e+08	0
664.5	332.25	0	0	0	0	0	0	0	1.46801e+08	0
665.5	332.75	0	0	0	0	0	0	0	1.47474e+08	0
666.5	333.25	0	0	0	0	0	0	0	1.4815e+08	0
667.5	333.75	0	0	0	0	0	0	0	1.48828e+08	0
668.5	334.25	0	0	0	0	0	0	0	1.49509e+08	0
669.5	334.75	0	0	0	0	0	0	0	1.50191e+08	0
670.5	335.25	0	0	0	0	0	0	0	1.50875e+08	0
671.5	335.75	0	0	0	0	0	0	0	1.51561e+08	0
672.5	336.25	0	0	0	0	0	0	0	1.5225e+08	0
673.5	336.75	0	0	0	0	0	0	0	1.5294e+08	0
674.5	337.25	0	0	0	0	0	0	0	1.53633e+08	0
675.5	337.75	0	0	0	0	0	0	0	1.54327e+08	0
676.5	338.25	0	0	0	0	0	0	0	1.55024e+08	0
677.5	338.75	0	0	0	0	0	0	0	1.55723e+08	0
678.5	339.25	0	0	0	0	0	0	0	1.56424e+08	0
679.5	339.75	0	0	0	0	0	0	0	1.57127e+08	0
680.5	340.25	0	0	0	0	0	0	0	1.57832e+08	0
681.5	340.75	0	0	0	0	0	0	0	1.58539e+08	0
682.5	341.25	0	0	0	0	0	0	0	1.59249e+08	0
683.5	341.75	0	0	0	0	0	0	0	1.5996e+08	0
684.5	342.25	0	0	0	0	0	0	0	1.60674e+08	0
685.5	342.75	0	0	0	0	0	0	0	1.61389e+08	0
686.5	343.25	0	0	0	0	0	0	0	1.62107e+08	0
687.5	343.75	0	0	0	0	0	0	0	1.62827e+08	0
688.5	344.25	0	0	0	0	0	0	0	1.63549e+08	0
689.5	344.75	0	0	0	0	0	0	0	1.64273e+08	0
690.5	345.25	0	0	0	0	0	0	0	1.65e+08	0
691.5	345.75	0	0	0	0	0	0	0	1.65728e+08	0
692.5	346.25	0	0	0	0	0	0	0	1.66459e+08	0
693.5	346.75	0	0	0	0	0	0	0	1.67191e+08	0
694.5	347.25	0	0	0	0	0	0	0	1.67926e+08	0
695.5	347.75	0	0	0	0	0	0	0	1.68663e+08	0
696.5	348.25	0	0	0	0	0	0	0	1.69403e+08	0
697.5	348.75	0	0	0	0	0	0	0	1.70144e+08	0
698.5	349.25	0	0	0	0	0	0	0	1.70888e+08	0
699.5	349.75	0	0	0	0	0	0	0	1.71633e+08	0
700.5	350.25	0	0	0	0	0	0	0	1.72381e+08	0
701.5	350.75	0	0	0	0	0	0	0	1.73131e+08	0
702.5	351.25	0	0	0	0	0	0	0	1.73883e+08	0
703.5	351.75	0	0	0	0	0	0	0	1.74638e+08	0
704.5	352.25	0	0	0	0	0	0	0	1.75394e+08	0
705.5	352.75	0	0	0	0	0	0	0	1.76153e+08	0
706.5	353.25	0	0	0	0	0	0	0	1.76914e+08	0
707.5	353.75	0	0	0	0	0	0	0	1.77677e+08	0
708.5	354.25	0	0	0	0	0	0	0	1.78442e+08	0
709.5	354.75	0	0	0	0	0	0	0	1.7921e+08	0
710.5	355.25	0	0	0	0	0	0	0	1.7998e+08	0
711.5	355.75	0	0	0	0	0	0	0	1.80751e+08	0
712.5	356.25	0	0	0	0	0	0	0	1.81525e+08	0
713.5	356.75	0	0	0	0	0	0	0	1.82302e+08	0
714.5	357.25	0	0	0	0	0	0	0	1.8308e+08	0
715.5	357.75	0	0	0	0	0	0	0	1.83861e+08	0
716.5	358.25	0	0	0	0	0	0	0	1.84644e+08	0
717.5	358.75	0	0	0	0	0	0	0	1.85429e+08	0
718.5	359.25	0	0	0	0	0	0	0	1.86217e+08	0
719.5	359.75	0	0	0	0	0	0	0	1.87006e+08	0
720.5	360.25	0	0	0	0	0	0	0	1.87798e+08	0
721.5	360.75	0	0	0	0	0	0	0	1.88592e+08	0
722.5	361.25	0	0	0	0	0	0	0	1.89388e+08	0
723.5	361.75	0	0	0	0	0	0	0	1.90187e+08	0
724.5	362.25	0	0	0	0	0	0	0	1.90988e+08	0
725.5	362.75	0	0	0	0	0	0	0	1.91791e+08	0
726.5	363.25	0	0	0	0	0	0	0	1.92596e+08	0
727.5	363.75	0	0	0	0	0	0	0	1.93404e+08	0
728.5	364.25	0	0	0	0	0	0	0	1.94213e+08	0
729.5	364.75	0	0	0	0	0	0	0	1.95025e+08	0
730.5	365.25	0	0	0	0	0	0	0	1.9584e+08	0
731.5	365.75	0	0	0	0	0	0	0	1.96656e+08	0
732.5	366.25	0	0	0	0	0	0	0	1.97475e+08	0
733.5	366.75	0	0	0	0	0	0	0	1.98296e+08	0
734.5	367.25	0	0	0	0	0	0	0	1.99119e+08	0
735.5	367.75	0	0	0	0	0	0	0	1.99945e+08	0
736.5	368.25	0	0	0	0	0	0	0	2.00773e+08	0
737.5	368.75	0	0	0	0	0	0	0	2.01603e+08	0
738.5	369.25	0	0	0	0	0	0	0	2.02436e+08	0
739.5	369.75	0	0	0	0	0	0	0	2.03271e+08	0
740.5	370.25	0	0	0	0	0	0	0	2.04108e+08	0
741.5	370.75	0	0	0	0	0	0	0	2.04947e+08	0
742.5	371.25	0	0	0	0	0	0	0	2.05789e+08	0
743.5	371.75	0	0	0	0	0	0	0	2.06633e+08	0
744.5	372.25	0	0	0	0	0	0	0	2.07479e+08	0
745.5	372.75	0	0	0	0	0	0	0	2.08328e+08	0
746.5	373.25	0	0	0	0	0	0	0	2.09178e+08	0
747.5	373.75	0	0	0	0	0	0	0	2.10032e+08	0
748.5	374.25	0	0	0	0	0	0	0	2.10887e+08	0
749.5	374.75	0	0	0	0	0	0	0	2.11745e+08	0
750.5	375.25	0	0	0	0	0	0	0	2.12605e+08	0
751.5	375.75	0	0	0	0	0	0	0	2.13468e+08	0
752.5	376.25	0	0	0	0	0	0	0	2.14332e+08	0
753.5	376.75	0	0	0	0	0	0	0	2.152e+08	0
754.5	377.25	0	0	0	0	0	0	0	2.16069e+08	0
755.5	377.75	0	0	0	0	0	0	0	2.16941e+08	0
756.5	378.25	0	0	0	0	0	0	0	2.17815e+08	0
757.5	378.75	0	0	0	0	0	0	0	2.18692e+08	0
758.5	379.25	0	0	0	0	0	0	0	2.19571e+08	0
759.5	379.75	0	0	0	0	0	0	0	2.20452e+08	0
760.5	380.25	0	0	0	0	0	0	0	2.21335e+08	0
761.5	380.75	0	0	0	0	0	0	0	2.22221e+08	0
762.5	381.25	0	0	0	0	0	0	0	2.2311e+08	0
763.5	381.75	0	0	0	0	0	0	0	2.24e+08	0
764.5	382.25	0	0	0	0	0	0	0	2.24893e+08	0
765.5	382.75	0	0	0	0	0	0	0	2.25789e+08	0
766.5	383.25	0	0	0	0	0	0	0	2.26686e+08	0
767.5	383.75	0	0	0	0	0	0	0	2.27587e+08	0
768.5	384.25	0	0	0	0	0	0	0	2.28489e+08	0
769.5	384.75	0	0	0	0	0	0	0	2.29394e+08	0
770.5	385.25	0	0	0	0	0	0	0	2.30301e+08	0
771.5	385.75	0	0	0	0	0	0	0	2.31211e+08	0
772.5	386.25	0	0	0	0	0	0	0	2.32123e+08	0
773.5	386.75	0	0	0	0	0	0	0	2.33037e+08	0
774.5	387.25	0	0	0	0	0	0	0	2.33954e+08	0
775.5	387.75	0	0	0	0	0	0	0	2.34874e+08	0
776.5	388.25	0	0	0	0	0	0	0	2.35795e+08	0
777.5	388.75	0	0	0	0	0	0	0	2.36719e+08	0
778.5	389.25	0	0	0	0	0	0	0	2.37646e+08	0
779.5	389.75	0	0	0	0	0	0	0	2.38575e+08	0
780.5	390.25	0	0	0	0	0	0	0	2.39506e+08	0
781.5	390.75	0	0	0	0	0	0	0	2.4044e+08	0
782.5	391.25	0	0	0	0	0	0	0	2.41376e+08	0
783.5	391.75	0	0	0	0	0	0	0	2.42315e+08	0
784.5	392.25	0	0	0	0	0	0	0	2.43256e+08	0
785.5	392.75	0	0	0	0	0	0	0	2.44199e+08	0
786.5	393.25	0	0	0	0	0	0	0	2.45145e+08	0
787.5	393.75	0	0	0	0	0	0	0	2.46093e+08	0
788.5	394.25	0	0	0	0	0	0	0	2.47044e+08	0
789.5	394.75	0	0	0	0	0	0	0	2.47997e+08	0
790.5	395.25	0	0	0	0	0	0	0	2.48953e+08	0
791.5	395.75	0	0	0	0	0	0	0	2.49911e+08	0
792.5	396.25	0	0	0	0	0	0	0	2.50872e+08	0
793.5	396.75	0	0	0	0	0	0	0	2.51835e+08	0
794.5	397.25	0	0	0	0	0	0	0	2.528e+08	0
795.5	397.75	0	0	0	0	0	0	0	2.53768e+08	0
796.5	398.25	0	0	0	0	0	0	0	2.54739e+08	0
797.5	398.75	0	0	0	0	0	0	0	2.55712e+08	0
798.5	399.25	0	0	0	0	0	0	0	2.56687e+08	0
799.5	399.75	0	0	0	0	0	0	0	2.57665e+08	0
800.5	400.25	0	0	0	0	0	0	0	2.58645e+08	0
801.5	400.75	0	0	0	0	0	0	0	2.59628e+08	0
802.5	401.25	0	0	0	0	0	0	0	2.60613e+08	0
803.5	401.75	0	0	0	0	0	0	0	2.61601e+08	0
804.5	402.25	0	0	0	0	0	0	0	2.62591e+08	0
805.5	402.75	0	0	0	0	0	0	0	2.63584e+08	0
806.5	403.25	0	0	0	0	0	0	0	2.64579e+08	0
807.5	403.75	0	0	0	0	0	0	0	2.65577e+08	0
808.5	404.25	0	0	0	0	0	0	0	2.66577e+08	0
809.5	404.75	0	0	0	0	0	0	0	2.6758e+08	0
810.5	405.25	0	0	0	0	0	0	0	2.68586e+08	0
811.5	405.75	0	0	0	0	0	0	0	2.69593e+08	0
812.5	406.25	0	0	0	0	0	0	0	2.70604e+08	0
813.5	406.75	0	0	0	0	0	0	0	2.71617e+08	0
814.5	407.25	0	0	0	0	0	0	0	2.72632e+08	0
815.5	407.75	0	0	0	0	0	0	0	2.7365e+08	0
816.5	408.25	0	0	0	0	0	0	0	2.7467e+08	0
817.5	408.75	0	0	0	0	0	0	0	2.75693e+08	0
818.5	409.25	0	0	0	0	0	0	0	2.76719e+08	0
819.5	409.75	0	0	0	0	0	0	0	2.77747e+08	0
820.5	410.25	0	0	0	0	0	0	0	2.78777e+08	0
821.5	410.75	0	0	0	0	0	0	0	2.79811e+08	0
822.5	411.25	0	0	0	0	0	0	0	2.80846e+08	0
823.5	411.75	0	0	0	0	0	0	0	2.81885e+08	0
824.5	412.25	0	0	0	0	0	0	0	2.82925e+08	0
825.5	412.75	0	0	0	0	0	0	0	2.83969e+08	0
826.5	413.25	0	0	0	0	0	0	0	2.85015e+08	0
827.5	413.75	0	0	0	0	0	0	0	2.86063e+08	0
828.5	414.25	0	0	0	0	0	0	0	2.87114e+08	0
829.5	414.75	0	0	0	0	0	0	0	2.88168e+08	0
830.5	415.25	0	0	0	0	0	0	0	2.89224e+08	0
831.5	415.75	0	0	0	0	0	0	0	2.90283e+08	0
832.5	416.25	0	0	0	0	0	0	0	2.91344e+08	0
833.5	416.75	0	0	0	0	0	0	0	2.92408e+08	0
834.5	417.25	0	0	0	0	0	0	0	2.93475e+08	0
835.5	417.75	0	0	0	0	0	0	0	2.94544e+08	0
836.5	418.25	0	0	0	0	0	0	0	2.95615e+08	0
837.5	418.75	0	0	0	0	0	0	0	2.9669e+08	0
838.5	419.25	0	0	0	0	0	0	0	2.97767e+08	0
839.5	419.75	0	0	0	0	0	0	0	2.98846e+08	0
840.5	420.25	0	0	0	0	0	0	0	2.99928e+08	0
841.5	420.75	0	0	0	0	0	0	0	3.01013e+08	0
842.5	421.25	0	0	0	0	0	0	0	3.021e+08	0
843.5	421.75	0	0	0	0	0	0	0	3.0319e+08	0
844.5	422.25	0	0	0	0	0	0	0	3.04283e+08	0
845.5	422.75	0	0	0	0	0	0	0	3.05378e+08	0
846.5	423.25	0	0	0	0	0	0	0	3.06476e+08	0
847.5	423.75	0	0	0	0	0	0	0	3.07576e+08	0
848.5	424.25	0	0	0	0	0	0	0	3.0868e+08	0
849.5	424.75	0	0	0	0	0	0	0	3.09785e+08	0
850.5	425.25	0	0	0	0	0	0	0	3.10894e+08	0
851.5	425.75	0	0	0	0	0	0	0	3.12005e+08	0
852.5	426.25	0	0	0	0	0	0	0	3.13118e+08	0
853.5	426.75	0	0	0	0	0	0	0	3.14235e+08	0
854.5	427.25	0	0	0	0	0	0	0	3.15353e+08	0
855.5	427.75	0	0	0	0	0	0	0	3.16475e+08	0
856.5	428.25	0	0	0	0	0	0	0	3.17599e+08	0
857.5	428.75	0	0	0	0	0	0	0	3.18726e+08	0
858.5	429.25	0	0	0	0	0	0	0	3.19856e+08	0
859.5	429.75	0	0	0	0	0	0	0	3.20988e+08	0
860.5	430.25	0	0	0	0	0	0	0	3.22123e+08	0
861.5	430.75	0	0	0	0	0	0	0	3.2326e+08	0
862.5	431.25	0	0	0	0	0	0	0	3.24401e+08	0
863.5	431.75	0	0	0	0	0	0	0	3.25544e+08	0
864.5	432.25	0	0	0	0	0	0	0	3.26689e+08	0
865.5	432.75	0	0	0	0	0	0	0	3.27838e+08	0
866.5	433.25	0	0	0	0	0	0	0	3.28989e+08	0
867.5	433.75	0	0	0	0	0	0	0	3.30142e+08	0
868.5	434.25	0	0	0	0	0	0	0	3.31299e+08	0
869.5	434.75	0	0	0	0	0	0	0	3.32458e+08	0
870.5	435.25	0	0	0	0	0	0	0	3.33619e+08	0
871.5	435.75	0	0	0	0	0	0	0	3.34784e+08	0
872.5	436.25	0	0	0	0	0	0	0	3.35951e+08	0
873.5	436.75	0	0	0	0	0	0	0	3.37121e+08	0
874.5	437.25	0	0	0	0	0	0	0	3.38293e+08	0
875.5	437.75	0	0	0	0	0	0	0	3.39469e+08	0
876.5	438.25	0	0	0	0	0	0	0	3.40647e+08	0
877.5	438.75	0	0	0	0	0	0	0	3.41828e+08	0
878.5	439.25	0	0	0	0	0	0	0	3.43011e+08	0
879.5	439.75	0	0	0	0	0	0	0	3.44197e+08	0
880.5	440.25	0	0	0	0	0	0	0	3.45386e+08	0
881.5	440.75	0	0	0	0	0	0	0	3.46578e+08	0
882.5	441.25	0	0	0	0	0	0	0	3.47772e+08	0
883.5	441.75	0	0	0	0	0	0	0	3.48969e+08	0
884.5	442.25	0	0	0	0	0	0	0	3.50169e+08	0
885.5	442.75	0	0	0	0	0	0	0	3.51372e+08	0
886.5	443.25	0	0	0	0	0	0	0	3.52577e+08	0
887.5	443.75	0	0	0	0	0	0	0	3.53785e+08	0
888.5	444.25	0	0	0	0	0	0	0	3.54996e+08	0
889.5	444.75	0	0	0	0	0	0	0	3.5621e+08	0
890.5	445.25	0	0	0	0	0	0	0	3.57426e+08	0
891.5	445.75	0	0	0	0	0	0	0	3.58646e+08	0
892.5	446.25	0	0	0	0	0	0	0	3.59868e+08	0
893.5	446.75	0	0	0	0	0	0	0	3.61092e+08	0
894.5	447.25	0	0	0	0	0	0	0	3.6232e+08	0
895.5	447.75	0	0	0	0	0	0	0	3.6355e+08	0
896.5	448.25	0	0	0	0	0	0	0	3.64783e+08	0
897.5	448.75	0	0	0	0	0	0	0	3.66019e+08	0
898.5	449.25	0	0	0	0	0	0	0	3.67258e+08	0
899.5	449.75	0	0	0	0	0	0	0	3.68499e+08	0
900.5	450.25	0	0	0	0	0	0	0	3.69743e+08	0
901.5	450.75	0	0	0	0	0	0	0	3.7099e+08	0
902.5	451.25	0	0	0	0	0	0	0	3.7224e+08	0
903.5	451.75	0	0	0	0	0	0	0	3.73493e+08	0
904.5	452.25	0	0	0	0	0	0	0	3.74748e+08	0
905.5	452.75	0	0	0	0	0	0	0	3.76007e+08	0
906.5	453.25	0	0	0	0	0	0	0	3.77268e+08	0
907.5	453.75	0	0	0	0	0	0	0	3.78531e+08	0
908.5	454.25	0	0	0	0	0	0	0	3.79798e+08	0
909.5	454.75	0	0	0	0	0	0	0	3.81068e+08	0
910.5	455.25	0	0	0	0	0	0	0	3.8234e+08	0
911.5	455.75	0	0	0	0	0	0	0	3.83615e+08	0
912.5	456.25	0	0	0	0	0	0	0	3.84893e+08	0
913.5	456.75	0	0	0	0	0	0	0	3.86174e+08	0
914.5	457.25	0	0	0	0	0	0	0	3.87458e+08	0
915.5	457.75	0	0	0	0	0	0	0	3.88744e+08	0
916.5	458.25	0	0	0	0	0	0	0	3.90034e+08	0
917.5	458.75	0	0	0	0	0	0	0	3.91326e+08	0
918.5	459.25	0	0	0	0	0	0	0	3.92621e+08	0
919.5	459.75	0	0	0	0	0	0	0	3.93919e+08	0
920.5	460.25	0	0	0	0	0	0	0	3.9522e+08	0
921.5	460.75	0	0	0	0	0	0	0	3.96523e+08	0
922.5	461.25	0	0	0	0	0	0	0	3.9783e+08	0
923.5	461.75	0	0	0	0	0	0	0	3.99139e+08	0
924.5	462.25	0	0	0	0	0	0	0	4.00451e+08	0
925.5	462.75	0	0	0	0	0	0	0	4.01766e+08	0
926.5	463.25	0	0	0	0	0	0	0	4.03084e+08	0
927.5	463.75	0	0	0	0	0	0	0	4.04405e+08	0
928.5	464.25	0	0	0	0	0	0	0	4.05729e+08	0
929.5	464.75	0	0	0	0	0	0	0	4.07056e+08	0
930.5	465.25	0	0	0	0	0	0	0	4.08385e+08	0
931.5	465.75	0	0	0	0	0	0	0	4.09718e+08	0
932.5	466.25	0	0	0	0	0	0	0	4.11053e+08	0
933.5	466.75	0	0	0	0	0	0	0	4.12391e+08	0
934.5	467.25	0	0	0	0	0	0	0	4.13732e+08	0
935.5	467.75	0	0	0	0	0	0	0	4.15076e+08	0
936.5	468.25	0	0	0	0	0	0	0	4.16423e+08	0
937.5	468.75	0	0	0	0	0	0	0	4.17773e+08	0
938.5	469.25	0	0	0	0	0	0	0	4.19126e+08	0
939.5	469.75	0	0	0	0	0	0	0	4.20481e+08	0
940.5	470.25	0	0	0	0	0	0	0	4.2184e+08	0
941.5	470.75	0	0	0	0	0	0	0	4.23202e+08	0
942.5	471.25	0	0	0	0	0	0	0	4.24566e+08	0
943.5	471.75	0	0	0	0	0	0	0	4.25933e+08	0
944.5	472.25	0	0	0	0	0	0	0	4.27304e+08	0
945.5	472.75	0	0	0	0	0	0	0	4.28677e+08	0
946.5	473.25	0	0	0	0	0	0	0	4.30053e+08	0
947.5	473.75	0	0	0	0	0	0	0	4.31432e+08	0
948.5	474.25	0	0	0	0	0	0	0	4.32814e+08	0
949.5	474.75	0	0	0	0	0	0	0	4.34199e+08	0
950.5	475.25	0	0	0	0	0	0	0	4.35587e+08	0
951.5	475.75	0	0	0	0	0	0	0	4.36978e+08	0
952.5	476.25	0	0	0	0	0	0	0	4.38372e+08	0
953.5	476.75	0	0	0	0	0	0	0	4.39769e+08	0
954.5	477.25	0	0	0	0	0	0	0	4.41169e+08	0
955.5	477.75	0	0	0	0	0	0	0	4.42571e+08	0
956.5	478.25	0	0	0	0	0	0	0	4.43977e+08	0
957.5	478.75	0	0	0	0	0	0	0	4.45386e+08	0
958.5	479.25	0	0	0	0	0	0	0	4.46797e+08	0
959.5	479.75	0	0	0	0	0	0	0	4.48212e+08	0
960.5	480.25	0	0	0	0	0	0	0	4.4963e+08	0
961.5	480.75	0	0	0	0	0	0	0	4.5105e+08	0
962.5	481.25	0	0	0	0	0	0	0	4.52474e+08	0
963.5	481.75	0	0	0	0	0	0	0	4.53901e+08	0
964.5	482.25	0	0	0	0	0	0	0	4.5533e+08	0
965.5	482.75	0	0	0	0	0	0	0	4.56763e+08	0
966.5	483.25	0	0	0	0	0	0	0	4.58198e+08	0
967.5	483.75	0	0	0	0	0	0	0	4.59637e+08	0
968.5	484.25	0	0	0	0	0	0	0	4.61079e+08	0
969.5	484.75	0	0	0	0	0	0	0	4.62523e+08	0
970.5	485.25	0	0	0	0	0	0	0	4.63971e+08	0
971.5	485.75	0	0	0	0	0	0	0	4.65422e+08	0
972.5	486.25	0	0	0	0	0	0	0	4.66875e+08	0
973.5	486.75	0	0	0	0	0	0	0	4.68332e+08	0
974.5	487.25	0	0	0	0	0	0	0	4.69792e+08	0
975.5	487.75	0	0	0	0	0	0	0	4.71254e+08	0
976.5	488.25	0	0	0	0	0	0	0	4.7272e+08	0
977.5	488.75	0	0	0	0	0	0	0	4.74189e+08	0
978.5	489.25	0	0	0	0	0	0	0	4.75661e+08	0
979.5	489.75	0	0	0	0	0	0	0	4.77136e+08	0
980.5	490.25	0	0	0	0	0	0	0	4.78614e+08	0
981.5	490.75	0	0	0	0	0	0	0	4.80095e+08	0
982.5	491.25	0	0	0	0	0	0	0	4.81579e+08	0
983.5	491.75	0	0	0	0	0	0	0	4.83066e+08	0
984.5	492.25	0	0	0	0	0	0	0	4.84556e+08	0
985.5	492.75	0	0	0	0	0	0	0	4.86049e+08	0
986.5	493.25	0	0	0	0	0	0	0	4.87546e+08	0
987.5	493.75	0	0	0	0	0	0	0	4.89045e+08	0
988.5	494.25	0	0	0	0	0	0	0	4.90548e+08	0
989.5	494.75	0	0	0	0	0	0	0	4.92053e+08	0
990.5	495.25	0	0	0	0	0	0	0	4.93562e+08	0
991.5	495.75	0	0	0	0	0	0	0	4.95073e+08	0
992.5	496.25	0	0	0	0	0	0	0	4.96588e+08	0
993.5	496.75	0	0	0	0	0	0	0	4.98106e+08	0
994.5	497.25	0	0	0	0	0	0	0	4.99627e+08	0
995.5	497.75	0	0	0	0	0	0	0	5.01151e+08	0
996.5	498.25	0	0	0	0	0	0	0	5.02678e+08	0
997.5	498.75	0	0	0	0	0	0	0	5.04208e+08	0
998.5	499.25	0	0	0	0	0	0	0	5.05742e+08	0
999.5	499.75	0	0	0	0	0	0	0	5.07278e+08	0
