# Supplementary material for: Quantitative real-time analysis of the efflux by the MacAB-TolC tripartite efflux pump clarifies the role of ATP hydrolysis within mechanotransmission mechanism
Source: Commun Biol. 2021 Apr 22;4:493. doi: 10.1038/s42003-021-01997-3 (PMC8062640; doi:10.1038/s42003-021-01997-3)
Supplement: Supplementary file 5 — Supplementary data 2 [file 42003_2021_1997_MOESM5_ESM.xlsx]

## Sheet: standardisations
NADH emission spectrum
Series1	360	361	362	363	364	365	366	367	368	369	370	371	372	373	374	375	376	377	378	379	380	381	382	383	384	385	386	387	388	389	390	391	392	393	394	395	396	397	398	399	400	401	402	403	404	405	406	407	408
	0.14145	0.116543	0.11831	0.112008	0.111847	0.111155	0.121411	0.0892995	0.0982446	0.106911	0.0964895	0.100261	0.103571	0.092799	0.113975	0.0929495	0.111376	0.116052	0.109379	0.132322	0.138829	0.144091	0.169963	0.180126	0.182911	0.2132	0.225481	0.280073	0.306434	0.358511	0.384024	0.454302	0.553317	0.670621	0.783619	0.868281	1.0295	1.12758	1.2079	1.18777	1.26356	1.24902	1.34514	1.42884	1.51363	1.60236	1.70849	1.85712	1.91523
	7072.49	5827.17	5915.49	5600.4	5592.37	5557.76	6070.54	4464.98	4912.23	5345.56	4824.48	5013.03	5178.54	4639.95	5698.73	4647.47	5568.79	5802.59	5468.96	6616.11	6941.44	7204.55	8498.13	9006.29	9145.55	10660	11274	14003.7	15321.7	17925.6	19201.2	22715.1	27665.9	33531	39181	43414.1	51474.8	56378.9	60395.2	59388.7	63178	62451.1	67257	71442.1	75681.6	80118.2	85424.3	92855.8	95761.6
fluo = f(emission)
Series1	0	2.5	5	10	16	20	22	30
	7003.35	94048.4	208812	385629	406978	440473	457285	513965
													y = 38266x + 6458
													R² = 0,9975
											420000	10.807
											400000	10.2844
											320000	8.19375
[truncated: 141 more columns]

## Sheet: manip AAA dil corr
20181109_mp_manip
temps (s)			macA/macB		macA/macB			macA/macB => AAA trans
1	0.0166667		401688								388386
2	0.0333333		406127								393539
3	0.05		408781		389284						395649
4	0.0666667		409699		390836						394993
5	0.0833333		404986		394017						393644
6	0.1		401131		390455						394496
7	0.116667		403642		393490						392897
8	0.133333		403662		388891						391753
9	0.15		404536		390559						389020
10	0.166667		402699		393847						394982
11	0.183333		402832		394981						393207
12	0.2		406647		386529						394552
13	0.216667		402993		384694						394111
14	0.233333		412216		392999						387417
15	0.25		405671		390046						393778
16	0.266667		413321		392344						391538
17	0.283333		399797		392436						389909
18	0.3		406080		392946						394913
19	0.316667		404136		393972						388236
20	0.333333		406329		388585						400502
21	0.35		405261		387459						391580
22	0.366667		406322		393693						385237
23	0.383333		400011		386139						390508
24	0.4		398749		392223						398955
25	0.416667		409004		391076						380286
26	0.433333		406791		395511			10.1671			383617
27	0.45		399237					-0.168766			389284
28	0.466667		398148		387674			9.96225			390836
29	0.483333		405419		394023			10.1282			394017
30	0.5		403879		391802			10.0701			390455
31	0.516667		399760		392774			10.0955			393490
32	0.533333		398402		394796			10.1484			388891
33	0.55		405560		392701			10.0936			390559
34	0.566667		402568		391692			10.0673			393847
35	0.583333		405046		393759			10.1213			394981
36	0.6		403150		387417			9.95556			386529
37	0.616667		411232		380511			9.77507			384694
38	0.633333		408656		365783			9.39019			392999
39	0.65		406025		377562			9.69801			390046
40	0.666667		397506		376977			9.68272			392344
41	0.683333		404721		368128			9.45147			392436
42	0.7		403222		366283			9.40326			392946
43	0.716667		396390		360961			9.26418			393972
44	0.733333		400100		361449			9.27694			388585
45	0.75		395032		364528			9.3574			387459
46	0.766667		396524		355236			9.11456			393693
47	0.783333		396900		365047			9.37096			386139
48	0.8		400167		354089			9.0846			392223
49	0.816667		405448		351337			9.01266			391076
50	0.833333		405958		357796			9.18147			395511
51	0.85		405247		357811			9.18185			401767
52	0.866667		406647		355844			9.13046			387674
53	0.883333		409437		352208			9.03545			394023
54	0.9		401471		352547			9.04431			391802
55	0.916667		402932		353170			9.06057			392774
56	0.933333		402136		349112			8.95453			394796
57	0.95		407939		351045			9.00504			392701
58	0.966667		399008		349312			8.95975			391692
59	0.983333		400070		348580			8.94062			393759
60	1		398265		352734			9.04918			387417
61	1.01667		400916		348665			8.94284			380511
62	1.03333		399009		357311			9.16879			365783
63	1.05		391375		352247			9.03646			377562
64	1.06667		404916		357455			9.17256			376977
65	1.08333		401512		347345			8.90835			368128
66	1.1		398512		349226			8.9575			366283
67	1.11667		391432		348626			8.94182			360961
68	1.13333		400249		344276			8.82815			361449
69	1.15		396239		347016			8.89976			364528
70	1.16667		398296		347041			8.90042			355236
71	1.18333		407135		343886			8.81795			365047
72	1.2		396969		348551			8.93986			354089
73	1.21667		393424		355010			9.10867			351337
74	1.23333		394859		348536			8.93948			357796
75	1.25		394585		347970			8.92469			357811
76	1.26667		399184		353223			9.06197			355844
77	1.28333		399952		349344			8.9606			352208
78	1.3		386527		348112			8.92839			352547
79	1.31667		396346		344176			8.82552			353170
80	1.33333		394741		352385			9.04007			349112
81	1.35		398527		347987			8.92513			351045
82	1.36667		386183		338660			8.6814			349312
83	1.38333		396194		342286			8.77615			348580
84	1.4		396850		343993			8.82076			352734
85	1.41667		398065		343493			8.80769			348665
86	1.43333		389291		346622			8.88945			357311
87	1.45		399266		345318			8.85537			352247
88	1.46667		394013		344147			8.82477			357455
89	1.48333		389522		343931			8.81915			347345
90	1.5		399944		345145			8.85085			349226
91	1.51667		401590		346188			8.87811			348626
92	1.53333		396797		347830			8.92102			344276
93	1.55		391737		345973			8.87249			347016
94	1.56667		397222		342166			8.773			347041
95	1.58333		397107		341791			8.76322			343886
96	1.6		397770		346654			8.89031			348551
97	1.61667		398336		349655			8.96873			355010
98	1.63333		389586		349566			8.96639			348536
99	1.65		396223		342021			8.76921			347970
100	1.66667		393422		340917			8.74037			353223
101	1.68333		395870		348101			8.9281			349344
102	1.7		395832		343528			8.8086			348112
103	1.71667		402063		347143			8.90307			344176
104	1.73333		398149		337588			8.65337			352385
105	1.75		394502		341745			8.76202			347987
106	1.76667		396231		349751			8.97123			338660
107	1.78333		389783		341767			8.76258			342286
108	1.8		389780		340854			8.73873			343993
109	1.81667		397258		346814			8.89448			343493
110	1.83333		393992		349084			8.95381			346622
111	1.85		386936		338314			8.67235			345318
112	1.86667		394464		344896			8.84435			344147
113	1.88333		395915		341272			8.74965			343931
114	1.9		382289		340888			8.73962			345145
115	1.91667		397032		336678			8.62958			346188
116	1.93333		395309		342007			8.76886			347830
117	1.95		386116		347185			8.90418			345973
118	1.96667		392625		343189			8.79973			342166
119	1.98333		395593		340446			8.72807			341791
120	2		398120		334369			8.56926			346654
121	2.01667		390075		337525			8.65174			349655
122	2.03333		393434		342117			8.77174			349566
123	2.05		392561		337959			8.66308			342021
124	2.06667		384447		341705			8.76098			340917
125	2.08333		393003		345685			8.86497			348101
126	2.1		385826		337102			8.64067			343528
127	2.11667		388386		335230			8.59174			347143
128	2.13333		393539		343815			8.81612			337588
129	2.15		395649		342368			8.7783			341745
130	2.16667		394993		335265			8.59266			349751
131	2.18333		393644		336093			8.6143			341767
132	2.2		394496		341663			8.75987			340854
133	2.21667		392897		339032			8.69111			346814
134	2.23333		391753		335121			8.58891			349084
135	2.25		389020		340134			8.7199			338314
136	2.26667		394982		336282			8.61925			344896
137	2.28333		393207		337704			8.6564			341272
138	2.3		394552		336741			8.63125			340888
139	2.31667		394111		331018			8.48169			336678
140	2.33333		387417		333194			8.53856			342007
141	2.35		393778		343335			8.80355			347185
142	2.36667		391538		334269			8.56664			343189
143	2.38333		389909		338506			8.67736			340446
144	2.4		394913		336665			8.62927			334369
145	2.41667		388236		337262			8.64486			337525
146	2.43333		400502		329945			8.45363			342117
147	2.45		391580		328912			8.42665			337959
148	2.46667		385237		341737			8.7618			341705
149	2.48333		390508		341346			8.75157			345685
150	2.5		398955		336706			8.63034			337102
151	2.51667		380286		338564			8.67887			335230
152	2.53333		383617		339404			8.70082			343815
153	2.55		389284		336728			8.6309			342368
154	2.56667		390836		337326			8.64654			335265
155	2.58333		394017		344977			8.84646			336093
156	2.6		390455		330556			8.46961			341663
157	2.61667		393490		329433			8.44026			339032
158	2.63333		388891		334287			8.56712			335121
159	2.65		390559		334756			8.57937			340134
160	2.66667		393847		329765			8.44894			336282
161	2.68333		394981		335591			8.60119			337704
162	2.7		386529		335482			8.59833			336741
163	2.71667		384694		329734			8.44813			331018
164	2.73333		392999		331125			8.48449			333194
165	2.75		390046		333191			8.53846			343335
166	2.76667		392344		332770			8.52748			334269
167	2.78333		392436		337229			8.64398			338506
168	2.8		392946		333417			8.54438			336665
169	2.81667		393972		334133			8.56308			337262
170	2.83333		388585		337283			8.6454			329945
171	2.85		387459		336096			8.61439			328912
172	2.86667		393693		336699			8.63015			341737
173	2.88333		386139		327815			8.39797			341346
174	2.9		392223		333850			8.55568			336706
175	2.91667		391076		331506			8.49443			338564
176	2.93333		395511		341023			8.74315			339404
177	2.95		401767		329464			8.44108			336728
178	2.96667		387674		335339			8.59461			337326
179	2.98333		394023		333526			8.54722			344977
180	3		391802		336685			8.62977			330556
181	3.01667		392774		334605			8.57543			329433
182	3.03333		394796		328906			8.42649			334287
183	3.05		392701		334238			8.56582			334756
184	3.06667		391692		332378			8.51722			329765
185	3.08333		393759		330669			8.47257			335591
186	3.1		387417		327580			8.39184			335482
187	3.11667		1000		326333			8.35925			329734
188	3.13333		1000		329622			8.4452			331125
189	3.15		1000		328436			8.41419			333191
190	3.16667		1000		333346			8.54252			332770
191	3.18333		1000		325722			8.34329			337229
192	3.2		1000		329657			8.44611			333417
193	3.21667		1000		334831			8.58132			334133
194	3.23333		361449		330261			8.4619			337283
195	3.25		364528		327781			8.39709			336096
196	3.26667		355236		330657			8.47225			336699
197	3.28333		365047		332354			8.51659			327815
198	3.3		354089		331418			8.49213			333850
199	3.31667		351337		333593			8.54898			331506
200	3.33333		357796		329078			8.43099			341023
201	3.35		357811		327817			8.39804			329464
202	3.36667		355844		327519			8.39024			335339
203	3.38333		352208		327591			8.39213			333526
204	3.4		352547		333841			8.55546			336685
205	3.41667		353170		330839			8.477			334605
206	3.43333		349112		330774			8.4753			328906
207	3.45		351045		330992			8.481			334238
208	3.46667		349312		325708			8.34292			332378
209	3.48333		348580		326924			8.37468			330669
210	3.5		352734		327561			8.39134			327580
211	3.51667		348665		330201			8.46033			326333
212	3.53333		357311		328276			8.41001			329622
213	3.55		352247		329741			8.44831			328436
214	3.56667		357455		332699			8.52562			333346
215	3.58333		347345		326630			8.36702			325722
216	3.6		349226		327185			8.3815			329657
217	3.61667		348626		337941			8.66261			334831
218	3.63333		344276		327646			8.39357			330261
219	3.65		347016		327974			8.40212			327781
220	3.66667		347041		326762			8.37047			330657
221	3.68333		343886		324746			8.31779			332354
222	3.7		348551		97629.6			2.38257			331418
223	3.71667		355010		3144.05			-0.0866031			333593
224	3.73333		348536		3788.16			-0.0697707			329078
225	3.75		347970		2940.38			-0.0919255			327817
226	3.76667		353223		3668.13			-0.0729072			327519
227	3.78333		349344		3662.63			-0.073051			327591
228	3.8		348112		3826.7			-0.0687635			333841
229	3.81667		344176		3953.33			-0.0654542			330839
230	3.83333		352385		3566.83			-0.0755544			330774
231	3.85		347987					-0.168766			330992
232	3.86667		338660					-0.168766			325708
233	3.88333		342286					-0.168766			326924
234	3.9		343993					-0.168766			327561
235	3.91667		343493					-0.168766			330201
236	3.93333		346622					-0.168766			328276
237	3.95		345318					-0.168766			329741
238	3.96667		344147					-0.168766			332699
239	3.98333		343931					-0.168766			326630
240	4		345145					-0.168766			327185
241	4.01667		346188					-0.168766			337941
242	4.03333		347830					-0.168766			327646
243	4.05		345973					-0.168766			327974
244	4.06667		342166					-0.168766			326762
245	4.08333		341791					-0.168766			324746
246	4.1		346654					-0.168766			97629.6
247	4.11667		349655					-0.168766			3144.05
248	4.13333		349566					-0.168766			3788.16
249	4.15		342021					-0.168766			2940.38
250	4.16667		340917					-0.168766			3668.13
251	4.18333		348101					-0.168766			3662.63
252	4.2		343528					-0.168766			3826.7
253	4.21667		347143					-0.168766			3953.33
254	4.23333		337588					-0.168766			3566.83
255	4.25		341745					-0.168766			4040.33
256	4.26667		349751					-0.168766			4031.52
257	4.28333		341767					-0.168766			4522.69
258	4.3		340854					-0.168766			200089
259	4.31667		346814					-0.168766			322072
260	4.33333		349084					-0.168766			317272
261	4.35		338314					-0.168766			323569
262	4.36667		344896					-0.168766			313083
263	4.38333		341272					-0.168766			314906
264	4.4		340888					-0.168766			311745
265	4.41667		336678					-0.168766			313777
266	4.43333		342007					-0.168766			317451
267	4.45		347185					-0.168766			315187
268	4.46667		343189					-0.168766			319514
269	4.48333		340446					-0.168766			315837
270	4.5		334369					-0.168766			312347
271	4.51667		337525					-0.168766			318116
272	4.53333		342117					-0.168766			316000
273	4.55		337959					-0.168766			319114
274	4.56667		341705					-0.168766			319552
275	4.58333		345685					-0.168766			322539
276	4.6		337102					-0.168766			314568
277	4.61667		335230					-0.168766			310701
278	4.63333		343815					-0.168766			317172
279	4.65		342368					-0.168766			318908
280	4.66667		335265					-0.168766			316535
281	4.68333		336093					-0.168766			314444
282	4.7		341663					-0.168766			318028
283	4.71667		339032					-0.168766			319316
284	4.73333		335121					-0.168766			313204
285	4.75		340134					-0.168766			317675
286	4.76667		336282					-0.168766			316887
287	4.78333		337704					-0.168766			318443
288	4.8		336741					-0.168766			314503
289	4.81667		331018					-0.168766			309219
290	4.83333		333194					-0.168766			316937
291	4.85		343335					-0.168766			320870
292	4.86667		334269					-0.168766			315504
293	4.88333		338506					-0.168766			314517
294	4.9		336665					-0.168766			101707
295	4.91667		337262					-0.168766			4175.78
296	4.93333		329945					-0.168766			3779.35
297	4.95		328912					-0.168766			3360.94
298	4.96667		341737					-0.168766			3809.08
299	4.98333		341346					-0.168766			176604
300	5		336706					-0.168766			304706
301	5.01667		338564					-0.168766			309334
302	5.03333		339404					-0.168766			305031
303	5.05		336728					-0.168766			313586
304	5.06667		337326					-0.168766			310740
305	5.08333		344977					-0.168766			313692
306	5.1		330556					-0.168766			308424
307	5.11667		329433					-0.168766			305646
308	5.13333		334287					-0.168766			315960
309	5.15		334756					-0.168766			306663
310	5.16667		329765					-0.168766			315904
311	5.18333		335591					-0.168766			307838
312	5.2		335482					-0.168766			307321
313	5.21667		329734					-0.168766			303616
314	5.23333		331125					-0.168766			308619
315	5.25		333191					-0.168766			309198
316	5.26667		332770					-0.168766			313638
317	5.28333		337229					-0.168766			311753
318	5.3		333417					-0.168766			303800
319	5.31667		334133					-0.168766			310966
320	5.33333		337283					-0.168766			306925
321	5.35		336096					-0.168766			297068
322	5.36667		336699					-0.168766			303215
323	5.38333		327815					-0.168766			309447
324	5.4		333850					-0.168766			314603
325	5.41667		331506					-0.168766			304547
326	5.43333		341023					-0.168766			306477
327	5.45		329464					-0.168766			299237
328	5.46667		335339					-0.168766			311117
329	5.48333		333526					-0.168766			305385
330	5.5		336685					-0.168766			302566
331	5.51667		334605					-0.168766			303119
332	5.53333		328906					-0.168766			306775
333	5.55		334238					-0.168766			300624
334	5.56667		332378					-0.168766			308663
335	5.58333		330669					-0.168766			306157
336	5.6		327580					-0.168766			308899
337	5.61667		326333					-0.168766			306903
338	5.63333		329622					-0.168766			308552
339	5.65		328436					-0.168766			305391
340	5.66667		333346					-0.168766			302681
341	5.68333		325722					-0.168766			296183
342	5.7		329657					-0.168766			300111
343	5.71667		334831					-0.168766			304270
344	5.73333		330261					-0.168766			301578
345	5.75		327781					-0.168766			304014
346	5.76667		330657					-0.168766			306691
347	5.78333		332354					-0.168766			308943
348	5.8		331418					-0.168766			301906
349	5.81667		333593					-0.168766			309270
350	5.83333		329078					-0.168766			304138
351	5.85		327817					-0.168766			308959
352	5.86667		327519					-0.168766			304149
353	5.88333		327591					-0.168766			301659
354	5.9		333841					-0.168766			298930
355	5.91667		330839					-0.168766			301574
356	5.93333		330774					-0.168766			308833
357	5.95		330992					-0.168766			305933
358	5.96667		325708					-0.168766			296926
359	5.98333		326924					-0.168766			296014
360	6		327561					-0.168766			310207
361	6.01667		330201					-0.168766			295180
362	6.03333		328276					-0.168766			304155
363	6.05		329741					-0.168766			301103
364	6.06667		332699					-0.168766			304493
365	6.08333		326630					-0.168766			300593
366	6.1		327185					-0.168766			301450
367	6.11667		337941					-0.168766			298997
368	6.13333		327646					-0.168766			305735
369	6.15		327974					-0.168766			302666
370	6.16667		326762					-0.168766			303505
371	6.18333		324746					-0.168766			298467
372	6.2		97629.6					-0.168766			295868
373	6.21667		3144.05					-0.168766			299037
374	6.23333		3788.16					-0.168766			299401
375	6.25		2940.38					-0.168766			295873
376	6.26667		3668.13					-0.168766			300385
377	6.28333		3662.63					-0.168766			298645
378	6.3		3826.7					-0.168766			300550
379	6.31667		3953.33					-0.168766			301774
380	6.33333		3566.83					-0.168766			302249
381	6.35		4040.33					-0.168766			299935
382	6.36667		4031.52					-0.168766			299822
383	6.38333		4522.69					-0.168766			298209
384	6.4		200089					-0.168766			303628
385	6.41667		322072					-0.168766			290077
386	6.43333		317272					-0.168766			298049
387	6.45		323569					-0.168766			307411
388	6.46667		313083					-0.168766			302535
389	6.48333		314906					-0.168766			300550
390	6.5		311745					-0.168766			305451
391	6.51667		313777					-0.168766			298197
392	6.53333		317451					-0.168766			297032
393	6.55		315187					-0.168766			296408
394	6.56667		319514					-0.168766			299190
395	6.58333		315837					-0.168766			302080
396	6.6		312347					-0.168766			293864
397	6.61667		318116					-0.168766			293374
398	6.63333		316000					-0.168766			296466
399	6.65		319114					-0.168766			304297
400	6.66667		319552					-0.168766			295594
401	6.68333		322539					-0.168766			296990
402	6.7		314568					-0.168766			296537
403	6.71667		310701					-0.168766			294844
404	6.73333		317172					-0.168766			296271
405	6.75		318908					-0.168766			294608
406	6.76667		316535					-0.168766			296512
407	6.78333		314444					-0.168766			296409
408	6.8		318028					-0.168766			296469
409	6.81667		319316					-0.168766			292597
410	6.83333		313204					-0.168766			295676
411	6.85		317675					-0.168766			300913
412	6.86667		316887					-0.168766			292642
413	6.88333		318443					-0.168766			298813
414	6.9		314503					-0.168766			291809
415	6.91667		309219					-0.168766			294975
416	6.93333		316937					-0.168766			299672
417	6.95		320870					-0.168766			298066
418	6.96667		315504					-0.168766			290944
419	6.98333		314517					-0.168766			299307
420	7		101707					-0.168766			293356
421	7.01667		4175.78					-0.168766			303304
422	7.03333		3779.35					-0.168766			294784
423	7.05		3360.94					-0.168766			296178
424	7.06667		3809.08					-0.168766			288628
425	7.08333		176604					-0.168766			293565
426	7.1		304706					-0.168766			298209
427	7.11667		309334					-0.168766			292831
428	7.13333		305031					-0.168766			293048
429	7.15		313586					-0.168766			298332
430	7.16667		310740					-0.168766			298825
431	7.18333		313692					-0.168766			294988
432	7.2		308424					-0.168766			293915
433	7.21667		305646					-0.168766			292337
434	7.23333		315960					-0.168766			295305
435	7.25		306663					-0.168766			289920
436	7.26667		315904					-0.168766			292093
437	7.28333		307838					-0.168766			297668
438	7.3		307321					-0.168766			289170
439	7.31667		303616					-0.168766			300025
440	7.33333		308619					-0.168766			298724
441	7.35		309198					-0.168766			291630
442	7.36667		313638					-0.168766			289787
443	7.38333		311753					-0.168766			289782
444	7.4		303800					-0.168766			294414
445	7.41667		310966					-0.168766			293697
446	7.43333		306925					-0.168766			291973
447	7.45		297068					-0.168766			289118
448	7.46667		303215					-0.168766			292360
449	7.48333		309447					-0.168766			291531
450	7.5		314603					-0.168766			290083
451	7.51667		304547					-0.168766			295700
452	7.53333		306477					-0.168766			291623
453	7.55		299237					-0.168766			296433
454	7.56667		311117					-0.168766			290518
455	7.58333		305385					-0.168766			292642
456	7.6		302566					-0.168766			293637
457	7.61667		303119					-0.168766			286976
458	7.63333		306775					-0.168766			290784
459	7.65		300624					-0.168766			293575
460	7.66667		308663					-0.168766			290670
461	7.68333		306157					-0.168766			289862
462	7.7		308899								289748
463	7.71667		306903								290815
464	7.73333		308552								291878
465	7.75		305391								292779
466	7.76667		302681								293901
467	7.78333		296183								295194
468	7.8		300111								288811
469	7.81667		304270								294648
470	7.83333		301578								291349
471	7.85		304014								287028
472	7.86667		306691								284419
473	7.88333		308943								285863
474	7.9		301906								282853
475	7.91667		309270								293204
476	7.93333		304138								289395
477	7.95		308959								289713
478	7.96667		304149								286760
479	7.98333		301659								289809
480	8		298930								284278
481	8.01667		301574								283656
482	8.03333		308833								287458
483	8.05		305933								290851
484	8.06667		296926								288837
485	8.08333		296014								291219
486	8.1		310207								289701
487	8.11667		295180								290312
488	8.13333		304155								287147
489	8.15		301103								282717
490	8.16667		304493								288667
491	8.18333		300593								286595
492	8.2		301450								290431
493	8.21667		298997								286442
494	8.23333		305735								287088
495	8.25		302666								282594
496	8.26667		303505								288865
497	8.28333		298467								290262
498	8.3		295868								288562
499	8.31667		299037								288913
500	8.33333		299401								291566
501	8.35		295873								287798
502	8.36667		300385								283147
503	8.38333		298645								287514
504	8.4		300550								291552
505	8.41667		301774								288525
506	8.43333		302249								296118
507	8.45		299935								288825
508	8.46667		299822								287579
509	8.48333		298209								283424
510	8.5		303628								285143
511	8.51667		290077								282913
512	8.53333		298049								281256
513	8.55		307411								280728
514	8.56667		302535								283800
515	8.58333		300550								288916
516	8.6		305451								285471
517	8.61667		298197								285500
518	8.63333		297032								285400
519	8.65		296408								287982
520	8.66667		299190								279650
521	8.68333		302080								280159
522	8.7		293864								283588
523	8.71667		293374								287859
524	8.73333		296466								289583
525	8.75		304297								276704
526	8.76667		295594								276663
527	8.78333		296990								283036
528	8.8		296537								286684
529	8.81667		294844								282488
530	8.83333		296271								284077
531	8.85		294608								284808
532	8.86667		296512								279718
533	8.88333		296409								278072
534	8.9		296469								285502
535	8.91667		292597								282598
536	8.93333		295676								280557
537	8.95		300913								278473
538	8.96667		292642								282691
539	8.98333		298813								276532
540	9		291809								280610
541	9.01667		294975								284580
542	9.03333		299672								282522
543	9.05		298066								279589
544	9.06667		290944								278013
545	9.08333		299307								281730
546	9.1		293356								275236
547	9.11667		303304								281011
548	9.13333		294784								282831
549	9.15		296178								275762
550	9.16667		288628								281305
551	9.18333		293565								285149
552	9.2		298209								280219
553	9.21667		292831								280960
554	9.23333		293048								277223
555	9.25		298332								284420
556	9.26667		298825								274321
557	9.28333		294988								276262
558	9.3		293915								282574
559	9.31667		292337								275837
560	9.33333		295305								278613
561	9.35		289920								274666
562	9.36667		292093								276068
563	9.38333		297668								276957
564	9.4		289170								267472
565	9.41667		300025								277649
566	9.43333		298724								277527
567	9.45		291630								276289
568	9.46667		289787								280260
569	9.48333		289782								278800
570	9.5		294414								272416
571	9.51667		293697								278813
572	9.53333		291973								279044
573	9.55		289118								275614
574	9.56667		292360								275279
575	9.58333		291531								273105
576	9.6		290083								274994
577	9.61667		295700								276479
578	9.63333		291623								271199
579	9.65		296433								275717
580	9.66667		290518								276597
581	9.68333		292642								275723
582	9.7		293637								274078
583	9.71667		286976								275969
584	9.73333		290784								274116
585	9.75		293575								277989
586	9.76667		290670								273537
587	9.78333		289862								276196
588	9.8		289748								276535
589	9.81667		290815								276399
590	9.83333		291878								271031
591	9.85		292779								273368
592	9.86667		293901								270484
593	9.88333		295194								268156
594	9.9		288811								272487
595	9.91667		294648								279639
596	9.93333		291349								273100
597	9.95		287028								273063
598	9.96667		284419								269454
599	9.98333		285863								276892
600	10		282853								275660
601	10.0167		293204								273234
602	10.0333		289395								272888
603	10.05		289713								272096
604	10.0667		286760								275107
605	10.0833		289809								269214
606	10.1		284278								276314
607	10.1167		283656								270577
608	10.1333		287458								272606
609	10.15		290851								275076
610	10.1667		288837								271772
611	10.1833		291219								268561
612	10.2		289701								269382
613	10.2167		290312								272152
614	10.2333		287147								271025
615	10.25		282717								271074
616	10.2667		288667								270302
617	10.2833		286595								275936
618	10.3		290431								276620
619	10.3167		286442								270382
620	10.3333		287088								272541
621	10.35		282594								273730
622	10.3667		288865								270033
623	10.3833		290262								272069
624	10.4		288562								267840
625	10.4167		288913								270365
626	10.4333		291566								269052
627	10.45		287798								269007
628	10.4667		283147								272212
629	10.4833		287514								271010
630	10.5		291552								269382
631	10.5167		288525								266275
632	10.5333		296118								270586
633	10.55		288825								265090
634	10.5667		287579								269447
635	10.5833		283424								266852
636	10.6		285143								130130
637	10.6167		282913								3792.56
638	10.6333		281256								3727.59
639	10.65		280728								3954.43
640	10.6667		283800								3591.06
641	10.6833		288916								3639.51
642	10.7		285471								3137.44
643	10.7167		285500								4335.46
644	10.7333		285400								3766.13
645	10.75		287982								3760.63
646	10.7667		279650								4059.05
647	10.7833		280159								3019.64
648	10.8		283588								3631.8
649	10.8167		287859								4184.59
650	10.8333		289583								2824.79
651	10.85		276704								3268.46
652	10.8667		276663								3326.81
653	10.8833		283036								228755
654	10.9		286684								251889
655	10.9167		282488								263302
656	10.9333		284077								256779
657	10.95		284808								259765
658	10.9667		279718								256753
659	10.9833		278072								259626
660	11		285502								257454
661	11.0167		282598								257222
662	11.0333		280557								251435
663	11.05		278473								260254
664	11.0667		282691								258844
665	11.0833		276532								259307
666	11.1		280610								254980
667	11.1167		284580								258458
668	11.1333		282522								252939
669	11.15		279589								259590
670	11.1667		278013								253665
671	11.1833		281730								257766
672	11.2		275236								256093
673	11.2167		281011								261079
674	11.2333		282831								260357
675	11.25		275762								258375
676	11.2667		281305								253597
677	11.2833		285149								252937
678	11.3		280219								254019
679	11.3167		280960								259889
680	11.3333		277223								257081
681	11.35		284420								255904
682	11.3667		274321								254014
683	11.3833		276262								256701
684	11.4		282574								257322
685	11.4167		275837								256808
686	11.4333		278613								255329
687	11.45		274666								254218
688	11.4667		276068								255230
689	11.4833		276957								251589
690	11.5		267472								252308
691	11.5167		277649								255178
692	11.5333		277527								250048
693	11.55		276289								252595
694	11.5667		280260								249596
695	11.5833		278800								249743
696	11.6		272416								254099
697	11.6167		278813								256583
698	11.6333		279044								252477
699	11.65		275614								252910
700	11.6667		275279								253144
701	11.6833		273105								251403
702	11.7		274994								251853
703	11.7167		276479								250608
704	11.7333		271199								254630
705	11.75		275717								253196
706	11.7667		276597								251793
707	11.7833		275723								244823
708	11.8		274078								249301
709	11.8167		275969								250992
710	11.8333		274116								252381
711	11.85		277989								249431
712	11.8667		273537								250829
713	11.8833		276196								253505
714	11.9		276535								251336
715	11.9167		276399								250918
716	11.9333		271031								246591
717	11.95		273368								250083
718	11.9667		270484								250992
719	11.9833		268156								248437
720	12		272487								252510
721	12.0167		279639								252288
722	12.0333		273100								248725
723	12.05		273063								247282
724	12.0667		269454								254191
725	12.0833		276892								252617
726	12.1		275660								246795
727	12.1167		273234								242182
728	12.1333		272888								242872
729	12.15		272096								247081
730	12.1667		275107								250610
731	12.1833		269214								251752
732	12.2		276314								247098
733	12.2167		270577								245648
734	12.2333		272606								249885
735	12.25		275076								242598
736	12.2667		271772								247519
737	12.2833		268561								246230
738	12.3		269382								245308
739	12.3167		272152								241781
740	12.3333		271025								246128
741	12.35		271074								242233
742	12.3667		270302								240555
743	12.3833		275936								244718
744	12.4		276620								249416
745	12.4167		270382								243058
746	12.4333		272541								248428
747	12.45		273730								241318
748	12.4667		270033								246993
749	12.4833		272069								243095
750	12.5		267840								245875
751	12.5167		270365								240152
752	12.5333		269052								244828
753	12.55		269007								242182
754	12.5667		272212								241160
755	12.5833		271010								240274
756	12.6		269382								241080
757	12.6167		266275								242622
758	12.6333		270586								233424
759	12.65		265090								240063
760	12.6667		269447								239924
761	12.6833		266852								240016
762	12.7		130130								235232
763	12.7167		3792.56								235959
764	12.7333		3727.59								242716
765	12.75		3954.43								241858
766	12.7667		3591.06								237807
767	12.7833		3639.51								241277
768	12.8		3137.44								241401
769	12.8167		4335.46								239162
770	12.8333		3766.13								238355
771	12.85		3760.63								241801
772	12.8667		4059.05								239862
773	12.8833		3019.64								241544
774	12.9		3631.8								239692
775	12.9167		4184.59								238447
776	12.9333		2824.79								238405
777	12.95		3268.46								234447
778	12.9667		3326.81								240792
779	12.9833		228755								238109
780	13		251889								234420
781	13.0167		263302								240047
782	13.0333		256779								236587
783	13.05		259765								239227
784	13.0667		256753								242975
785	13.0833		259626								236023
786	13.1		257454								239712
787	13.1167		257222								231242
788	13.1333		251435								238892
789	13.15		260254								238694
790	13.1667		258844								236958
791	13.1833		259307								238409
792	13.2		254980								234303
793	13.2167		258458								238489
794	13.2333		252939								238245
795	13.25		259590								231244
796	13.2667		253665								234840
797	13.2833		257766								229972
798	13.3		256093								233709
799	13.3167		261079								239353
800	13.3333		260357								232594
801	13.35		258375								234867
802	13.3667		253597								233400
803	13.3833		252937								230806
804	13.4		254019								234327
805	13.4167		259889								228207
806	13.4333		257081								231366
807	13.45		255904								231117
808	13.4667		254014								231399
809	13.4833		256701								231524
810	13.5		257322								230015
811	13.5167		256808								232402
812	13.5333		255329								231206
813	13.55		254218								230557
814	13.5667		255230								230795
815	13.5833		251589								229899
816	13.6		252308								224157
817	13.6167		255178								235323
818	13.6333		250048								233118
819	13.65		252595								228646
820	13.6667		249596								231846
821	13.6833		249743								226470
822	13.7		254099								231109
823	13.7167		256583								224102
824	13.7333		252477								229088
825	13.75		252910								226178
826	13.7667		253144								229356
827	13.7833		251403								226364
828	13.8		251853								230716
829	13.8167		250608								227156
830	13.8333		254630								227769
831	13.85		253196								229948
832	13.8667		251793								235205
833	13.8833		244823								231219
834	13.9		249301								231225
835	13.9167		250992								225458
836	13.9333		252381								227982
837	13.95		249431								227799
838	13.9667		250829								231893
839	13.9833		253505								227563
840	14		251336								224850
841	14.0167		250918								226565
842	14.0333		246591								228592
843	14.05		250083								226561
844	14.0667		250992								219155
845	14.0833		248437								3782.65
846	14.1		252510								3799.17
847	14.1167		252288								4224.23
848	14.1333		248725								4223.13
849	14.15		247282								3399.48
850	14.1667		254191								4054.64
851	14.1833		252617								3581.15
852	14.2		246795								3705.57
853	14.2167		242182								3891.66
854	14.2333		242872								3933.51
855	14.25		247081								3963.24
856	14.2667		250610								4305.73
857	14.2833		251752								3583.35
858	14.3		247098								3831.1
859	14.3167		245648								3082.4
860	14.3333		249885								3660.43
861	14.35		242598								3695.66
862	14.3667		247519								4999.61
863	14.3833		246230								3469.94
864	14.4		245308								4090.98
865	14.4167		241781								4604.19
866	14.4333		246128								3624.09
867	14.45		242233								3883.96
868	14.4667		240555								169784
869	14.4833		244718								221554
870	14.5		249416								219082
871	14.5167		243058								218052
872	14.5333		248428								221231
873	14.55		241318								222740
874	14.5667		246993								223745
875	14.5833		243095								216465
876	14.6		245875								217921
877	14.6167		240152								218235
878	14.6333		244828								215394
879	14.65		242182								222221
880	14.6667		241160								220732
881	14.6833		240274								214023
882	14.7		241080								212619
883	14.7167		242622								216229
884	14.7333		233424								212629
885	14.75		240063								214589
886	14.7667		239924								212672
887	14.7833		240016								214863
888	14.8		235232								220209
889	14.8167		235959								215881
890	14.8333		242716								214295
891	14.85		241858								213131
892	14.8667		237807								215058
893	14.8833		241277								217933
894	14.9		241401								214945
895	14.9167		239162								218229
896	14.9333		238355								216160
897	14.95		241801								209408
898	14.9667		239862								218249
899	14.9833		241544								216416
900	15		239692								215055
901	15.0167		238447								216150
902	15.0333		238405								212829
903	15.05		234447								215565
904	15.0667		240792								209775
905	15.0833		238109								205587
906	15.1		234420								220479
907	15.1167		240047								205255
908	15.1333		236587								214297
909	15.15		239227								208802
910	15.1667		242975								215382
911	15.1833		236023								211498
912	15.2		239712								213564
913	15.2167		231242								207620
914	15.2333		238892								215959
915	15.25		238694								209649
916	15.2667		236958								209379
917	15.2833		238409								209835
918	15.3		234303								214339
919	15.3167		238489								211083
920	15.3333		238245								209639
921	15.35		231244								209366
922	15.3667		234840								206099
923	15.3833		229972								211875
924	15.4		233709								210240
925	15.4167		239353								203585
926	15.4333		232594								209978
927	15.45		234867								205679
928	15.4667		233400								210471
929	15.4833		230806								210467
930	15.5		234327								207102
931	15.5167		228207								208322
932	15.5333		231366								201228
933	15.55		231117								205732
934	15.5667		231399								204109
935	15.5833		231524								206470
936	15.6		230015								204261
937	15.6167		232402								209330
938	15.6333		231206								202377
939	15.65		230557								205402
940	15.6667		230795								204811
941	15.6833		229899								199546
942	15.7		224157								207633
943	15.7167		235323								202110
944	15.7333		233118								205113
945	15.75		228646								203869
946	15.7667		231846								200793
947	15.7833		226470								201761
948	15.8		231109								202505
949	15.8167		224102								199404
950	15.8333		229088								194998
951	15.85		226178								202013
952	15.8667		229356								203347
953	15.8833		226364								199816
954	15.9		230716								197742
955	15.9167		227156								200713
956	15.9333		227769								201763
957	15.95		229948								200077
958	15.9667		235205								203855
959	15.9833		231219								204448
960	16		231225								202193
961	16.0167		225458								202892
962	16.0333		227982								197496
963	16.05		227799								203552
964	16.0667		231893								204641
965	16.0833		227563								199521
966	16.1		224850								194841
967	16.1167		226565								196874
968	16.1333		228592								194178
969	16.15		226561								198144
970	16.1667		219155								198969
971	16.1833		3782.65								194452
972	16.2		3799.17								196015
973	16.2167		4224.23								199759
974	16.2333		4223.13								195939
975	16.25		3399.48								193778
976	16.2667		4054.64								196877
977	16.2833		3581.15								191097
978	16.3		3705.57								195437
979	16.3167		3891.66								199937
980	16.3333		3933.51								196190
981	16.35		3963.24								194711
982	16.3667		4305.73								194684
983	16.3833		3583.35								187859
984	16.4		3831.1								195856
985	16.4167		3082.4								196357
986	16.4333		3660.43								195005
987	16.45		3695.66								192809
988	16.4667		4999.61								189161
989	16.4833		3469.94								185903
990	16.5		4090.98								193982
991	16.5167		4604.19								191370
992	16.5333		3624.09								196608
993	16.55		3883.96								197399
994	16.5667		169784								194185
995	16.5833		221554								194330
996	16.6		219082								195661
997	16.6167		218052								195581
998	16.6333		221231								197365
999	16.65		222740								192380
1000	16.6667		223745								191718
1001	16.6833		216465								193625
1002	16.7		217921								192663
1003	16.7167		218235								192039
1004	16.7333		215394								185293
1005	16.75		222221								187906
1006	16.7667		220732								188727
1007	16.7833		214023								193757
1008	16.8		212619								190063
1009	16.8167		216229								185018
1010	16.8333		212629								191236
1011	16.85		214589								192848
1012	16.8667		212672								193027
1013	16.8833		214863								189680
1014	16.9		220209								188464
1015	16.9167		215881								188683
1016	16.9333		214295								186163
1017	16.95		213131								189871
1018	16.9667		215058								187398
1019	16.9833		217933								190271
1020	17		214945								189506
1021	17.0167		218229								186585
1022	17.0333		216160								183759
1023	17.05		209408								180969
1025	17.0833		218249								182057
1026	17.1		216416								178832
1027	17.1167		215055								183793
1028	17.1333		216150								186216
1029	17.15		212829								189905
1030	17.1667		215565								185814
1031	17.1833		209775								182701
1032	17.2		205587								182789
1033	17.2167		220479								182068
1034	17.2333		205255								184089
1035	17.25		214297								185567
1036	17.2667		208802								189688
1037	17.2833		215382								182994
1038	17.3		211498								184679
1039	17.3167		213564								186213
1040	17.3333		207620								176333
1041	17.35		215959								181638
1042	17.3667		209649								179854
1043	17.3833		209379								178681
1044	17.4		209835								182626
1045	17.4167		214339								175730
1046	17.4333		211083								178024
1047	17.45		209639								183956
1048	17.4667		209366								184282
1049	17.4833		206099								181160
1050	17.5		211875								179586
1051	17.5167		210240								178746
1052	17.5333		203585								181515
1053	17.55		209978								176284
1054	17.5667		205679								177021
1055	17.5833		210471								180103
1056	17.6		210467								183963
1057	17.6167		207102								175343
1058	17.6333		208322								178969
1059	17.65		201228								179088
1060	17.6667		205732								178233
1061	17.6833		204109								177799
1062	17.7		206470								178835
1063	17.7167		204261								176185
1064	17.7333		209330								180473
1065	17.75		202377								175046
1066	17.7667		205402								173411
1067	17.7833		204811								170995
1068	17.8		199546								175247
1069	17.8167		207633								177755
1070	17.8333		202110								179735
1071	17.85		205113								178303
1072	17.8667		203869								173256
1073	17.8833		200793								177872
1074	17.9		201761								180605
1075	17.9167		202505								174756
1076	17.9333		199404								176649
1077	17.95		194998								170580
1078	17.9667		202013								175311
1079	17.9833		203347								177812
1080	18		199816								181310
1081	18.0167		197742								175573
1082	18.0333		200713								170115
1083	18.05		201763								171682
1084	18.0667		200077								176665
1085	18.0833		203855								172377
1086	18.1		204448								172306
1087	18.1167		202193								166544
1088	18.1333		202892								166991
1089	18.15		197496								166356
1090	18.1667		203552								169469
1091	18.1833		204641								172850
1092	18.2		199521								169804
1093	18.2167		194841								172257
1094	18.2333		196874								169092
1095	18.25		194178								167385
1096	18.2667		198144								166917
1097	18.2833		198969								171140
1098	18.3		194452								169712
1099	18.3167		196015								173108
1100	18.3333		199759								168495
1101	18.35		195939								167293
1102	18.3667		193778								166046
1103	18.3833		196877								167118
1104	18.4		191097								172054
1105	18.4167		195437								167497
1106	18.4333		199937								165082
1107	18.45		196190								166147
1108	18.4667		194711								165748
1109	18.4833		194684								166006
1110	18.5		187859								161215
1111	18.5167		195856								171968
1112	18.5333		196357								168880
1113	18.55		195005								162037
1114	18.5667		192809								162980
1115	18.5833		189161								159883
1116	18.6		185903								166840
1117	18.6167		193982								163777
1118	18.6333		191370								162400
1119	18.65		196608								164520
1120	18.6667		197399								165373
1121	18.6833		194185								160282
1122	18.7		194330								161140
1123	18.7167		195661								161990
1124	18.7333		195581								158273
1125	18.75		197365								159065
1126	18.7667		192380								161627
1127	18.7833		191718								157024
1128	18.8		193625								160728
1129	18.8167		192663								160799
1130	18.8333		192039								164189
1131	18.85		185293								155260
1132	18.8667		187906								156395
1133	18.8833		188727								157347
1134	18.9		193757								165393
1135	18.9167		190063								164562
1136	18.9333		185018								158052
1137	18.95		191236								162635
1138	18.9667		192848								153681
1139	18.9833		193027								156246
1140	19		189680								160797
1141	19.0167		188464								159586
1142	19.0333		188683								159254
1143	19.05		186163								155609
1144	19.0667		189871								152896
1145	19.0833		187398								154342
1146	19.1		190271								152202
1147	19.1167		189506								153808
1148	19.1333		186585								154237
1149	19.15		183759								155920
1150	19.1667		180969								161421
1151	19.1833		182057								157082
1152	19.2		178832								155088
1153	19.2167		183793								154331
1154	19.2333		186216								155238
1155	19.25		189905								156641
1156	19.2667		185814								156217
1157	19.2833		182701								151030
1158	19.3		182789								152953
1159	19.3167		182068								158323
1160	19.3333		184089
1161	19.35		185567
1162	19.3667		189688
1163	19.3833		182994
1164	19.4		184679
1165	19.4167		186213
1166	19.4333		176333
1167	19.45		181638
1168	19.4667		179854
1169	19.4833		178681
1170	19.5		182626
1171	19.5167		175730
1172	19.5333		178024
1173	19.55		183956
1174	19.5667		184282
1175	19.5833		181160
1176	19.6		179586
1177	19.6167		178746
1178	19.6333		181515
1179	19.65		176284
1180	19.6667		177021
1181	19.6833		180103
1182	19.7		183963
1183	19.7167		175343
1184	19.7333		178969
1185	19.75		179088
1186	19.7667		178233
1187	19.7833		177799
1188	19.8		178835
1189	19.8167		176185
1190	19.8333		180473
1191	19.85		175046
1192	19.8667		173411
1193	19.8833		170995
1194	19.9		175247
1195	19.9167		177755
1196	19.9333		179735
1197	19.95		178303
1198	19.9667		173256
1199	19.9833		177872
1200	20		180605
1201	20.0167		174756
1202	20.0333		176649
1203	20.05		170580
1204	20.0667		175311
1205	20.0833		177812
1206	20.1		181310
1207	20.1167		175573
1208	20.1333		170115
1209	20.15		171682
1210	20.1667		176665
1211	20.1833		172377
1212	20.2		172306
1213	20.2167		166544
1214	20.2333		166991
1215	20.25		166356
1216	20.2667		169469
1217	20.2833		172850
1218	20.3		169804
1219	20.3167		172257
1220	20.3333		169092
1221	20.35		167385
1222	20.3667		166917
1223	20.3833		171140
1224	20.4		169712
1225	20.4167		173108
1226	20.4333		168495
1227	20.45		167293
1228	20.4667		166046
1229	20.4833		167118
1230	20.5		172054
1231	20.5167		167497
1232	20.5333		165082
1233	20.55		166147
1234	20.5667		165748
1235	20.5833		166006
1236	20.6		161215
1237	20.6167		171968
1238	20.6333		168880
1239	20.65		162037
1240	20.6667		162980
1241	20.6833		159883
1242	20.7		166840
1243	20.7167		163777
1244	20.7333		162400
1245	20.75		164520
1246	20.7667		165373
1247	20.7833		160282
1248	20.8		161140
1249	20.8167		161990
1250	20.8333		158273
1251	20.85		159065
1252	20.8667		161627
1253	20.8833		157024
1254	20.9		160728
1255	20.9167		160799
1256	20.9333		164189
1257	20.95		155260
1258	20.9667		156395
1259	20.9833		157347
1260	21		165393
1261	21.0167		164562
1262	21.0333		158052
1263	21.05		162635
1264	21.0667		153681
1265	21.0833		156246
1266	21.1		160797
1267	21.1167		159586
1268	21.1333		159254
1269	21.15		155609
1270	21.1667		152896
1271	21.1833		154342
1272	21.2		152202
1273	21.2167		153808
1274	21.2333		154237
1275	21.25		155920
1276	21.2667		161421
1277	21.2833		157082
1278	21.3		155088
1279	21.3167		154331
1280	21.3333		155238
1281	21.35		156641
1282	21.3667		156217
1283	21.3833		151030
1284	21.4		152953
1285	21.4167		158323
1286	21.4333
1287	21.45
1288	21.4667
1289	21.4833
1290	21.5
1291	21.5167
1292	21.5333
1293	21.55
1294	21.5667
1295	21.5833
1296	21.6
1297	21.6167
1298	21.6333
1299	21.65
1300	21.6667
1301	21.6833
1302	21.7
1303	21.7167
1304	21.7333
1305	21.75
1306	21.7667
1307	21.7833
1308	21.8
1309	21.8167
1310	21.8333
1311	21.85
1312	21.8667
1313	21.8833
1314	21.9
1315	21.9167
1316	21.9333
1317	21.95
1318	21.9667
1319	21.9833
1320	22
1321	22.0167
1322	22.0333
1323	22.05
1324	22.0667
1325	22.0833
1326	22.1
1327	22.1167
1328	22.1333
1329	22.15
1330	22.1667
1331	22.1833
1332	22.2
1333	22.2167
1334	22.2333
1335	22.25
1336	22.2667
1337	22.2833
1338	22.3
1339	22.3167
1340	22.3333
1341	22.35
1342	22.3667
1343	22.3833
1344	22.4
1345	22.4167
1346	22.4333
1347	22.45
1348	22.4667
1349	22.4833
1350	22.5
1351	22.5167
1352	22.5333
1353	22.55
1354	22.5667
1355	22.5833
1356	22.6
1357	22.6167
1358	22.6333
1359	22.65
1360	22.6667
1361	22.6833
1362	22.7
1363	22.7167
1364	22.7333
1365	22.75
1366	22.7667
1367	22.7833
1368	22.8
1369	22.8167
1370	22.8333
1371	22.85
1372	22.8667
1373	22.8833
1374	22.9
1375	22.9167
1376	22.9333
1377	22.95
1378	22.9667
1379	22.9833
1380	23
1381	23.0167
1382	23.0333
1383	23.05
1384	23.0667
1385	23.0833
1386	23.1
1387	23.1167
1388	23.1333
1389	23.15
1390	23.1667
1391	23.1833
1392	23.2
1393	23.2167
1394	23.2333
1395	23.25
1396	23.2667
1397	23.2833
1398	23.3
1399	23.3167
1400	23.3333
1401	23.35
1402	23.3667
1403	23.3833
1404	23.4
1405	23.4167
1406	23.4333
1407	23.45
1408	23.4667
1409	23.4833
1410	23.5
1411	23.5167
1412	23.5333
1413	23.55
1414	23.5667
1415	23.5833
1416	23.6
1417	23.6167
1418	23.6333
1419	23.65
1420	23.6667
1421	23.6833
1422	23.7
1423	23.7167
1424	23.7333
1425	23.75
1426	23.7667
1427	23.7833
1428	23.8
1429	23.8167
1430	23.8333
1431	23.85
1432	23.8667
1433	23.8833
1434	23.9
1435	23.9167
1436	23.9333
1437	23.95
1438	23.9667
1439	23.9833
1440	24
1441	24.0167
1442	24.0333
1443	24.05
1444	24.0667
1445	24.0833
1446	24.1
1447	24.1167
1448	24.1333
1449	24.15
1450	24.1667
1451	24.1833
1452	24.2
1453	24.2167
1454	24.2333
1455	24.25
1456	24.2667
1457	24.2833
1458	24.3
1459	24.3167
1460	24.3333
1461	24.35
1462	24.3667
1463	24.3833
1464	24.4
1465	24.4167
1466	24.4333
1467	24.45
1468	24.4667
1469	24.4833
1470	24.5
1471	24.5167
1472	24.5333
1473	24.55
1474	24.5667
1475	24.5833
1476	24.6
1477	24.6167
1478	24.6333
1479	24.65
1480	24.6667
1481	24.6833
1482	24.7
1483	24.7167
1484	24.7333
1485	24.75
1486	24.7667
1487	24.7833
1488	24.8
1489	24.8167
1490	24.8333
1491	24.85
1492	24.8667
1493	24.8833
1494	24.9
1495	24.9167
1496	24.9333
1497	24.95
1498	24.9667
1499	24.9833
1500	25
1501	25.0167
1502	25.0333
1503	25.05
1504	25.0667
1505	25.0833
1506	25.1
1507	25.1167
1508	25.1333
1509	25.15
1510	25.1667
1511	25.1833
1512	25.2
1513	25.2167
1514	25.2333
1515	25.25
1516	25.2667
1517	25.2833
1518	25.3
1519	25.3167
1520	25.3333
1521	25.35
1522	25.3667
1523	25.3833
1524	25.4
1525	25.4167
1526	25.4333
1527	25.45
1528	25.4667
1529	25.4833
1530	25.5
1531	25.5167
1532	25.5333
1533	25.55
1534	25.5667
1535	25.5833
1536	25.6
1537	25.6167
1538	25.6333
1539	25.65
1540	25.6667
1541	25.6833
1542	25.7
1543	25.7167
1544	25.7333
1545	25.75
1546	25.7667
1547	25.7833
1548	25.8
1549	25.8167
1550	25.8333
1551	25.85
1552	25.8667
1553	25.8833
1554	25.9
1555	25.9167
1556	25.9333
1557	25.95
1558	25.9667
1559	25.9833
1560	26
1561	26.0167
1562	26.0333
1563	26.05
1564	26.0667
1565	26.0833
1566	26.1
1567	26.1167
1568	26.1333
1569	26.15
1570	26.1667
1571	26.1833
1572	26.2
1573	26.2167
1574	26.2333
1575	26.25
1576	26.2667
1577	26.2833
1578	26.3
1579	26.3167
1580	26.3333
1581	26.35
1582	26.3667
1583	26.3833
1584	26.4
1585	26.4167
1586	26.4333
1587	26.45
1588	26.4667
1589	26.4833
1590	26.5
1591	26.5167
1592	26.5333
1593	26.55
1594	26.5667
1595	26.5833
1596	26.6
1597	26.6167
1598	26.6333
1599	26.65
1600	26.6667
1601	26.6833
1602	26.7
1603	26.7167
1604	26.7333
1605	26.75
1606	26.7667
1607	26.7833
1608	26.8
1609	26.8167
1610	26.8333
1611	26.85
1612	26.8667
1613	26.8833
1614	26.9
1615	26.9167
1616	26.9333
1617	26.95
1618	26.9667
1619	26.9833
1620	27
1621	27.0167
1622	27.0333
1623	27.05
1624	27.0667
1625	27.0833
1626	27.1
1627	27.1167
1628	27.1333
1629	27.15
1630	27.1667
1631	27.1833
1632	27.2
1633	27.2167
1634	27.2333
1635	27.25
1636	27.2667
1637	27.2833
1638	27.3
1639	27.3167
1640	27.3333
1641	27.35
1642	27.3667
1643	27.3833
1644	27.4
1645	27.4167
1646	27.4333
1647	27.45
1648	27.4667
1649	27.4833
1650	27.5
1651	27.5167
1652	27.5333
1653	27.55
1654	27.5667
1655	27.5833
1656	27.6
1657	27.6167
1658	27.6333
1659	27.65
1660	27.6667
1661	27.6833
1662	27.7
1663	27.7167
1664	27.7333
1665	27.75
1666	27.7667
1667	27.7833
1668	27.8
1669	27.8167
1670	27.8333
1671	27.85
1672	27.8667
1673	27.8833
1674	27.9
1675	27.9167
1676	27.9333
1677	27.95
1678	27.9667
1679	27.9833
1680	28
1681	28.0167
1682	28.0333
1683	28.05
1684	28.0667
1685	28.0833
1686	28.1
1687	28.1167
1688	28.1333
1689	28.15
1690	28.1667
1691	28.1833
1692	28.2
1693	28.2167
1694	28.2333
1695	28.25
1696	28.2667
1697	28.2833
1698	28.3
1699	28.3167
1700	28.3333
1701	28.35
1702	28.3667
1703	28.3833
1704	28.4
1705	28.4167
1706	28.4333
1707	28.45
1708	28.4667
1709	28.4833
1710	28.5
1711	28.5167
1712	28.5333
1713	28.55
1714	28.5667
1715	28.5833
1716	28.6
1717	28.6167
1718	28.6333
1719	28.65
1720	28.6667
1721	28.6833
1722	28.7
1723	28.7167
1724	28.7333
1725	28.75
1726	28.7667
1727	28.7833
1728	28.8
1729	28.8167
1730	28.8333
1731	28.85
1732	28.8667
1733	28.8833
1734	28.9
1735	28.9167
1736	28.9333
1737	28.95
1738	28.9667
1739	28.9833
1740	29
1741	29.0167
1742	29.0333
1743	29.05
1744	29.0667
1745	29.0833
1746	29.1
1747	29.1167
1748	29.1333
1749	29.15
1750	29.1667
1751	29.1833
1752	29.2
1753	29.2167
1754	29.2333
1755	29.25
1756	29.2667
1757	29.2833
1758	29.3
1759	29.3167
1760	29.3333
1761	29.35
1762	29.3667
1763	29.3833
1764	29.4
1765	29.4167
1766	29.4333
1767	29.45
1768	29.4667
1769	29.4833
1770	29.5
1771	29.5167
1772	29.5333
1773	29.55
1774	29.5667
1775	29.5833
1776	29.6
1777	29.6167
1778	29.6333
1779	29.65
1780	29.6667
1781	29.6833
1782	29.7
1783	29.7167
1784	29.7333
1785	29.75
1786	29.7667
1787	29.7833
1788	29.8
1789	29.8167
1790	29.8333
1791	29.85
1792	29.8667
1793	29.8833
1794	29.9
1795	29.9167
1796	29.9333
1797	29.95
1798	29.9667
1799	29.9833
1800	30
1801	30.0167
1802	30.0333
1803	30.05
1804	30.0667
1805	30.0833
1806	30.1
1807	30.1167
1808	30.1333
1809	30.15
1810	30.1667
1811	30.1833
1812	30.2
1813	30.2167
1814	30.2333
1815	30.25
1816	30.2667
1817	30.2833
1818	30.3
1819	30.3167
1820	30.3333
1821	30.35
1822	30.3667
1823	30.3833
1824	30.4
1825	30.4167
1826	30.4333
1827	30.45
1828	30.4667
1829	30.4833
1830	30.5
1831	30.5167
1832	30.5333
1833	30.55
1834	30.5667
1835	30.5833
1836	30.6
1837	30.6167
1838	30.6333
1839	30.65
1840	30.6667
1841	30.6833
1842	30.7
1843	30.7167
1844	30.7333
1845	30.75
1846	30.7667
1847	30.7833
1848	30.8
1849	30.8167
1850	30.8333
1851	30.85
1852	30.8667
1853	30.8833
1854	30.9
1855	30.9167
1856	30.9333
1857	30.95
1858	30.9667
1859	30.9833
1860	31
1861	31.0167
1862	31.0333
1863	31.05
1864	31.0667
1865	31.0833
1866	31.1
1867	31.1167
1868	31.1333
1869	31.15
1870	31.1667
1871	31.1833
1872	31.2
1873	31.2167
1874	31.2333
1875	31.25
1876	31.2667
1877	31.2833
1878	31.3
1879	31.3167
1880	31.3333
1881	31.35
1882	31.3667
1883	31.3833
1884	31.4
1885	31.4167
1886	31.4333
1887	31.45
1888	31.4667
1889	31.4833
1890	31.5
1891	31.5167
1892	31.5333
1893	31.55
1894	31.5667
1895	31.5833
1896	31.6
1897	31.6167
1898	31.6333
1899	31.65
1900	31.6667
1901	31.6833
1902	31.7
1903	31.7167
1904	31.7333
1905	31.75
1906	31.7667
1907	31.7833
1908	31.8
1909	31.8167
1910	31.8333
1911	31.85
1912	31.8667
1913	31.8833
1914	31.9
1915	31.9167
1916	31.9333
1917	31.95
1918	31.9667
1919	31.9833
1920	32
1921	32.0167
1922	32.0333
1923	32.05
1924	32.0667
1925	32.0833
1926	32.1
1927	32.1167
1928	32.1333
1929	32.15
1930	32.1667
1931	32.1833
1932	32.2
1933	32.2167
1934	32.2333
1935	32.25
1936	32.2667
1937	32.2833
1938	32.3
1939	32.3167
1940	32.3333
1941	32.35
1942	32.3667
1943	32.3833
1944	32.4
1945	32.4167
1946	32.4333
1947	32.45
1948	32.4667
1949	32.4833
1950	32.5
1951	32.5167
1952	32.5333
1953	32.55
1954	32.5667
1955	32.5833
1956	32.6
1957	32.6167
1958	32.6333
1959	32.65
1960	32.6667
1961	32.6833
1962	32.7
1963	32.7167
1964	32.7333
1965	32.75
1966	32.7667
1967	32.7833
1968	32.8
1969	32.8167
1970	32.8333
1971	32.85
1972	32.8667
1973	32.8833
1974	32.9
1975	32.9167
1976	32.9333
1977	32.95
1978	32.9667
1979	32.9833
1980	33
1981	33.0167
1982	33.0333
1983	33.05
1984	33.0667
1985	33.0833
1986	33.1
1987	33.1167
1988	33.1333
1989	33.15
1990	33.1667
1991	33.1833
1992	33.2
1993	33.2167
1994	33.2333
1995	33.25
1996	33.2667
1997	33.2833
1998	33.3
1999	33.3167
[truncated: 3,198 more rows]
