# Supplementary material for: Quantitative real-time analysis of the efflux by the MacAB-TolC tripartite efflux pump clarifies the role of ATP hydrolysis within mechanotransmission mechanism
Source: Commun Biol. 2021 Apr 22;4:493. doi: 10.1038/s42003-021-01997-3 (PMC8062640; doi:10.1038/s42003-021-01997-3)
Supplement: Supplementary file 6 — Supplementary data 3 [file 42003_2021_1997_MOESM6_ESM.xlsx]

## Sheet: standardisation quenching QD
	[S] in µmol/L	[S] in µgl/mL	1/S	524	F0/F		536	F0/F		F0/F 525/536
	0	0		574807	1		502903	1		1				[S] in µmol/L	[S] in µgl/mL	F	F0/F
	70	58.59	0.0170678	466781	1.23143		410027	1.22651		1.00401				0
	140	117.18	0.00853388	421797	1.36276		375549	1.33911		1.01766				0.7
	210	175.77	0.00568925	377911	1.52101		351502	1.43072		1.06311				1.4
	350	292.95	0.00341355	343634	1.67273		322686	1.55849		1.0733				2.1
	700	585.9	0.00170678	326542	1.76029		309012	1.62746		1.08162				3.5
	1400	1171.8	0.000853388	310522	1.8511		298071	1.68719		1.09715				7
	1610	1347.57	0.000742076	290930	1.97576		289016	1.74005		1.13546				14
	1820	1523.34	0.000656452	269150	2.13564		270870	1.85662		1.15029				28
	2003	1676.51	0.000596477	244549	2.35048		253503	1.98382		1.18483
	2240	1874.88	0.000533367	221464	2.59549		238648	2.1073		1.23167
	2450	2050.65	0.00048765	190514	3.01714		216921	2.31837		1.3014
	2660	2226.42	0.000449152	173347	3.31593		190417	2.64106		1.25553
	2800	2343.6	0.000426694	139408	4.1232		166073	3.0282		1.3616
	10000	83.7	0.0119474	101262	5.67646		117584	4.27698		1.32721
		83.7	0.0119474											100	83.7
	450	376.65			473546

## Sheet: Lipo QD TolC-1
X	Y							[C]=(F0/F - 1,0098) x 1/0,0025	time (min)		fit Peng	linearity Peng > 1,5 min	fit Will	linearity Will 150µM < [fluo Rox] < 300 µM
1	426000							on prend F0 = 280000	0.0166667	285279	-4.31071		-8.81958
2	422139		<Session>						0.0333333	284842	-3.6979		-8.2913
3	421876		500µl ND POPC E3 AB 500µl PL POPC QD TolC MgCl2 Rox 10mM ATP						0.05	280222	2.89967		-2.60373
4	418921		<Group>						0.0666667	280907	1.9087		-3.45802
5	420143		Detector1						0.0833333	277949	6.22742		0.265013
6	416194		1						0.1	280779	2.09269		-3.2994
7	419244		3050						0.116667	279780	3.54333		-2.04886
8	421445		D3 350:525	T636802132345722139					0.133333	276052	9.04633		2.69511
9	416627								0.15	286343	-5.79625		-10.1002
10	423704								0.166667	283856	-2.30827		-7.09334
11	415450								0.183333	283053	-1.16822		-6.11053
12	415367								0.2	282924	-0.985363		-5.9529
13	420405								0.216667	284112	-2.67001		-7.40518
14	414445								0.233333	283300	-1.51954		-6.4134
15	417198								0.25	281502	1.0507		-4.19767
16	417669								0.266667	281334	1.29191		-3.98974
17	413940			500µl ND POPC E3 AB 500µl PL POPC QD TolC MgCl2					0.283333	278816	4.9513		-0.835089
18	416639		1500s	7µM Rox					0.3	276201	8.82219		2.50189
19	409210		2655s	10 mM ATP					0.316667	283862	-2.31601		-7.10001
20	407190								0.333333	281862	0.533199		-4.64379
21	409594								0.35	276505	8.36971		2.11181
22	406988								0.366667	276084	8.99762		2.65312
23	414060								0.383333	281674	0.80355		-4.41073
24	408390								0.4	278114	5.98376		0.0549651
25	411746								0.416667	280832	2.01719		-3.36449
26	406115								0.433333	281230	1.44245		-3.85996
27	411705								0.45	282627	-0.561688		-5.58766
28	409366								0.466667	276506	8.36813		2.11046
29	406040								0.483333	277079	7.51445		1.37453
30	409507								0.5	283539	-1.85948		-6.70644
31	409905								0.516667	275324	10.1379		3.63616
32	407867								0.533333	279832	3.46729		-2.11441
33	406110								0.55	283132	-1.28126		-6.20798
34	406438								0.566667	277077	7.51765		1.37728
35	404401								0.583333	284358	-3.01731		-7.70458
36	407998								0.6	278071	6.04783		0.110197
37	408371								0.616667	282971	-1.05204		-6.01038
38	404734								0.633333	284414	-3.09557		-7.77204
39	417182								0.65	279033	4.63424		-1.10842
40	408483								0.666667	279036	4.62948		-1.11252
41	405176								0.683333	280180	2.96125		-2.55065
42	408024								0.7	282898	-0.948189		-5.92085
43	404598								0.716667	282543	-0.44202		-5.4845
44	401746								0.733333	273971	12.1828		5.39894
45	400430								0.75	280171	2.97393		-2.53972
46	407026								0.766667	284633	-3.40385		-8.0378
47	407084								0.783333	282214	0.0294478		-5.07806
48	404093								0.8	275139	10.4158		3.87568
49	403507								0.816667	285425	-4.51508		-8.99576
50	393842								0.833333	274301	11.6821		4.96736
51	398850								0.85	276602	8.22397		1.98618
52	400815								0.866667	276894	7.79055		1.61254
53	401965								0.883333	280296	2.79232		-2.69627
54	398091								0.9	281106	1.62129		-3.70579
55	402800								0.916667	277220	7.30639		1.19516
56	400027								0.933333	280686	2.22802		-3.18274
57	398836								0.95	276820	7.9004		1.70724
58	397317								0.966667	281070	1.67309		-3.66113
59	398818								0.983333	281081	1.6574		-3.67465
60	402236								1	275659	9.63383		3.20158
61	398626								1.01667	281988	0.352164		-4.79986
62	398488								1.03333		#DIV/0!		0
63	394433								1.05		#DIV/0!		0
64	400623								1.06667		#DIV/0!		0
65	392600								1.08333		#DIV/0!		0
66	392855								1.1		#DIV/0!		0
67	399973								1.11667		#DIV/0!		0
68	390009								1.13333	189048	199.102		166.536	166.536
69	392394								1.15	180071	229.162		192.45	192.45
70	395123								1.16667	178899	233.311		196.027	196.027
71	394471								1.18333	167421	276.998		233.688	233.688
72	396600								1.2	160259	307.426		259.919	259.919
73	388330								1.21667	155487	329.262		278.743	278.743
74	394327								1.23333	151554	348.289		295.146	295.146
75	396718								1.25	144442	385.325		327.073
76	394227								1.26667	146561	373.911		317.234
77	383421								1.28333	137757	423.626		360.091
78	392360								1.3	138055	421.839		358.551
79	393014								1.31667	134061	446.439		379.757
80	389714								1.33333	128608	482.492		410.838
81	384957								1.35	124528	511.534		435.874
82	388142								1.36667	127644	489.189		416.611
83	388007								1.38333	123335	520.393		443.511
84	389553								1.4	121315	535.782		456.778
85	386820								1.41667	118389	559.01		476.801
86	391564								1.43333	116625	573.575		489.358
87	386924								1.45	114395	592.63		505.785
88	381739								1.46667	112774	606.948		518.128
89	387740								1.48333	113014	604.801		516.277
90	391191								1.5	110702	625.871		534.441
91	385175								1.51667	109036	641.606	623.263	548.005
92	385192								1.53333	101974	714.012	694.399	610.424
93	387341								1.55	107791	653.68	635.126	558.414
94	393961								1.56667	105406	677.611	658.637	579.044
95	392449								1.58333	108768	644.178	625.79	550.223
96	388608								1.6	103728	695.105	675.824	594.125
97	382719								1.61667	105665	674.959	656.032	576.758
98	381893								1.63333	101136	723.277	703.501	618.411
99	390169								1.65	97712.3	762.771	742.303	652.458
100	386298								1.66667	104035	691.868	672.644	591.334
101	387107								1.68333	99688.9	739.637	719.575	632.515
102	384702								1.7	96542.7	776.905	756.189	664.642
103	386330								1.71667	100026	735.785	715.79	629.194
104	384104								1.73333	100107	734.858	714.88	628.395
105	382056								1.75	96953.4	771.902	751.274	660.33
106	383272								1.76667	95066.9	795.236	774.198	680.445
107	384463								1.78333	93614.3	813.842	792.478	696.485
108	386182								1.8	92268.3	831.607	809.931	711.799
109	384554								1.81667	95173.9	793.888	772.874	679.283
110	386861								1.83333	91087.3	847.627	825.67	725.609
111	380473								1.85	90045.3	862.109	839.898	738.094
112	375902								1.86667	94237.6	805.788	784.565	689.541
113	387051								1.88333	87764.3	895.013	872.225	766.46
114	386056								1.9	85254	933.261	909.801	799.432
115	377252								1.91667	89566.6	868.876	846.546	743.927
116	385540								1.93333	86680.3	911.258	888.184	780.463
117	385457								1.95	87856.7	893.647	870.883	765.282
118	380861								1.96667	84235.4	949.43	925.687	813.37
119	381897								1.98333	84177	950.369	926.61	814.181
120	379617								2	84432.4	946.273	922.586	810.649
121	379379								2.01667	86290.3	917.201	894.024	785.587
122	378839								2.03333	83412	962.79	938.813	824.888
123	378430								2.05	81367.1	997.138	972.558	854.499
124	383585								2.06667	83225.4	965.855	941.823	827.53
125	382470								2.08333	82626.7	975.78	951.575	836.086
126	379412								2.1	81031	1002.95	978.268	859.508
127	382093								2.11667	80199.1	1017.54	992.605	872.088
128	378437								2.13333	85421.2	930.643	907.229	797.175
129	381309								2.15	79775	1025.1	1000.03	878.602
130	380787								2.16667	82479.1	978.249	954.001	838.215
131	375968								2.18333	81195.9	1000.09	975.459	857.044
132	377144								2.2	78763.3	1043.46	1018.06	894.427
133	377422								2.21667	76717.1	1082.06	1055.99	927.706
134	381799								2.23333	78546.2	1047.46	1021.99	897.875
135	378961								2.25	77398.7	1068.97	1043.13	916.425
136	382208								2.26667	75033.2	1115.41	1088.75	956.455
137	377571								2.28333	76901.3	1078.5	1052.49	924.638
138	384955								2.3	75618.3	1103.65	1077.2	946.321
139	379474								2.31667	78397.7	1050.2	1024.69	900.244
140	375529								2.33333	73954.4	1137.57	1110.53	975.562
141	381702								2.35	76037.7	1095.34	1069.03	939.152
142	380731								2.36667	72912.7	1159.59	1132.16	994.547
143	375595								2.38333	72324	1172.32	1144.67	1005.52
144	373819								2.4	71712.9	1185.75	1157.86	1017.1
145	368948								2.41667	73778.5	1141.25	1114.14	978.729
146	378753								2.43333	68915.5	1250.28	1221.26	1072.72
147	375239								2.45	70642.3	1209.84	1181.53	1037.87
148	375335								2.46667	73468.7	1147.76	1120.54	984.345
149	377817								2.48333	70748.5	1207.42	1179.15	1035.78
150	374001								2.5	70731.2	1207.82	1179.54	1036.12
151	378720								2.51667	68829.8	1252.34	1223.28	1074.5
152	376572								2.53333	69594.5	1234.14	1205.4	1058.81
153	372815								2.55	70760.8	1207.14	1178.88	1035.54
154	371132								2.56667	69874.3	1227.58	1198.96	1053.16
155	374826								2.58333	68293.9	1265.34	1236.05	1085.7
156	366583								2.6	70982.4	1202.11	1173.94	1031.2
157	375150								2.61667	65969.5	1324.15	1293.83	1136.41
158	379592								2.63333	66985.6	1297.94	1268.08	1113.81
159	374978								2.65	68875.7	1251.24	1222.2	1073.55
160	371617								2.66667	67265.1	1290.87	1261.13	1107.71
161	374710								2.68333	66991.7	1297.78	1267.93	1113.68
162	372286								2.7	65050.6	1348.56	1317.82	1157.45
163	373755								2.71667	66693.8	1305.38	1275.4	1120.23
164	373517								2.73333	69281	1241.55	1212.68	1065.2
165	371344								2.75	65609.5	1333.63	1303.15	1144.58
166	375321								2.76667	63867	1381.04	1349.73	1185.45
167	372424								2.78333	65793.1	1328.79	1298.39	1140.4
168	374307								2.8	63587.7	1388.88	1357.43	1192.21
169	367972								2.81667	62835.5	1410.34	1378.51	1210.71
170	366956								2.83333	64070.8	1375.36	1344.15	1180.55
171	371183								2.85	61365.4	1453.8	1421.21	1248.18
172	375358								2.86667	62576.7	1417.84	1385.88	1217.18
173	371684								2.88333	61985.8	1435.21	1402.95	1232.15
174	369980								2.9	59790	1502.75	1469.3	1290.37
175	375295								2.91667	63043.4	1404.36	1372.63	1205.55
176	366482								2.93333	62392.3	1423.23	1391.17	1221.82
177	370918								2.95	61371.5	1453.62	1421.03	1248.02
178	368604								2.96667	61200.4	1458.81	1426.13	1252.49
179	365474								2.98333	61241.1	1457.57	1424.92	1251.43
180	371713								3	58252	1553.09	1518.76	1333.77
181	376441								3.01667	59332.9	1517.44	1483.73	1303.04
182	372263								3.03333	60414.2	1483.05	1449.95	1273.39
183	375860								3.05	61711.7	1443.38	1410.97	1239.19
184	370398								3.06667	60846	1469.66	1436.79	1261.85
185	375427								3.08333	59195.5	1521.9	1488.12	1306.88
186	372603								3.1	58945.1	1530.08	1496.15	1313.93
187	369571								3.11667	58391.5	1548.42	1514.17	1329.74
188	371939								3.13333	56717.8	1606.03	1570.77	1379.41
189	369060								3.15	59695.4	1505.78	1472.27	1292.98
190	371102								3.16667	57352.6	1583.78	1548.91	1360.23
191	370926								3.18333	56263.2	1622.27	1586.73	1393.41
192	373002								3.2	56074	1629.11	1593.44	1399.3
193	374328								3.21667	57254.9	1587.18	1552.24	1363.15
194	365300								3.23333	58417.9	1547.54	1513.3	1328.98
195	368164								3.25	55912.3	1634.99	1599.22	1404.37
196	375642								3.26667	55630.6	1645.31	1609.36	1413.27
197	373130								3.28333	57994.6	1561.78	1527.29	1341.26
198	364439								3.3	57855.2	1566.52	1531.95	1345.34
199	368982								3.31667	57396.3	1582.27	1547.42	1358.92
200	363690								3.33333	56553	1611.89	1576.52	1384.45
201	366090								3.35	56586.6	1610.69	1575.35	1383.42
202	364180								3.36667	53975.7	1708.14	1671.09	1467.43
203	371911								3.38333	55170.1	1662.42	1626.17	1428.02
204	364032								3.4	59961.1	1497.31	1463.96	1285.68
205	371833								3.41667	54037.7	1705.72	1668.71	1465.34
206	365574								3.43333	52832.5	1753.84	1715.99	1506.83
207	367602								3.45	53932	1709.85	1672.77	1468.91
208	368432								3.46667	51994.4	1788.62	1750.16	1536.81
209	366010								3.48333	52795.9	1755.34	1717.46	1508.12
210	367778								3.5	49719	1888.97	1848.74	1623.32
211	365143								3.51667	52671	1760.46	1722.49	1512.54
212	366340								3.53333	52684.2	1759.92	1721.96	1512.07
213	370249								3.55	53280.6	1735.7	1698.16	1491.19
214	360700								3.56667	50890.5	1836.18	1796.88	1577.81
215	363619								3.58333	51430.7	1812.65	1773.77	1557.53
216	364889								3.6	52887.3	1751.6	1713.79	1504.9
217	369058								3.61667	54147.4	1701.44	1664.51	1461.66
218	360416								3.63333	53673.8	1720.02	1682.76	1477.67
219	364782								3.65	53777.5	1715.93	1678.74	1474.14
220	361404								3.66667	53021.5	1746.15	1708.43	1500.2
221	365538								3.68333	52716.7	1758.58	1720.65	1510.92
222	367472								3.7	52363.1	1773.18	1734.99	1523.5
223	358359								3.71667	51775	1797.91	1759.29	1544.82
224	363023								3.73333	50541.2	1851.66	1812.09	1591.16
225	362408								3.75	53724.6	1718.01	1680.78	1475.94
226	369074								3.76667	51170.8	1823.91	1784.83	1567.24
227	359769								3.78333	49130.3	1916.44	1875.73	1647
228	360572								3.8	50229.6	1865.66	1825.84	1603.22
229	360532								3.81667	49670.2	1891.22	1850.95	1625.26
230	360355								3.83333	52685.2	1759.88	1721.92	1512.03
231	364911								3.85	51011.3	1830.88	1791.67	1573.24
232	363798								3.86667	49717.9	1889.01	1848.79	1623.36
233	365417								3.88333	50359.5	1859.8	1820.09	1598.18
234	363151								3.9	47453.2	1998.45	1956.3	1717.7
235	363288								3.91667	49518	1898.27	1857.88	1631.34
236	361531								3.93333	48449.4	1949.05	1907.77	1675.11
237	366268								3.95	48492	1946.98	1905.74	1673.33
238	363734								3.96667	48918.2	1926.5	1885.62	1655.67
239	361478								3.98333	49580.9	1895.35	1855.01	1628.82
240	364403								4	46537.3	2045.73	2002.75	1758.45
241	358034								4.01667	50029.6	1874.73		1611.05
242	361063								4.03333	47513	1995.42		1715.09
243	358647								4.05	47160	2013.38		1730.57
244	358634								4.06667	47688.5	1986.59		1707.48
245	362419								4.08333	45736.3	2088.63		1795.44
246	360958								4.1	48816.7	1931.35		1659.85
247	360846								4.11667	49181	1914.05		1644.94
248	352552								4.13333	47137.7	2014.52		1731.56
249	359602								4.15	45508.2	2101.12		1806.21
250	355344								4.16667	47196.6	2011.51		1728.96
251	359545								4.18333	45136.2	2121.77		1824.01
252	352046								4.2	45945.2	2077.3		1785.67
253	364328								4.21667	48531.6	1945.07		1671.68
254	356590								4.23333	47356.8	2003.34		1721.91
255	367628								4.25	46013.1	2073.63		1782.51
256	361803								4.26667	47121.5	2015.36		1732.27
257	356430								4.28333	50137.2	1869.84		1606.83
258	353988								4.3	46456.2	2050		1762.14
259	361379								4.31667	48303.3	1956.17		1681.25
260	366618								4.33333	45975.6	2075.66		1784.25
261	358509								4.35	45323.7	2111.32		1815
262	361105								4.36667	45705.9	2090.29		1796.87
263	361954								4.38333	46815.2	2031.19		1745.92
264	360269								4.4	46828.4	2030.5		1745.33
265	359755								4.41667	47918.8	1975.11		1697.57
266	360284								4.43333	45816.4	2084.27		1791.68
267	356134								4.45	47311.2	2005.66		1723.91
268	360163								4.46667	45898.6	2079.82		1787.84
269	361235								4.48333	46202.7	2063.47		1773.75
270	359526								4.5	47676.3	1987.2		1708
271	354822								4.51667	46458.3	2049.9		1762.05
272	357078								4.53333	46041.5	2072.11		1781.2
273	355344								4.55	43566.5	2212.77		1902.46
274	363165								4.56667	44828.1	2139.13		1838.97
275	351761								4.58333	43851.2	2195.78		1887.81
276	354768								4.6	43288.9	2229.55		1916.92
277	360012								4.61667	43641.4	2208.28		1898.58
278	358493								4.63333	45310.6	2112.05		1815.63
279	360464								4.65	45087.6	2124.49		1826.36
280	352419								4.66667	44830.1	2139.01		1838.87
281	363468								4.68333	42320.5	2289.81		1968.87
282	351709								4.7	43483.4	2217.77		1906.77
283	356882								4.71667	42551.4	2275.19		1956.27
284	353649								4.73333	42175.7	2299.06		1976.84
285	354989								4.75	45743.4	2088.24		1795.1
286	354831								4.76667	42296.2	2291.36		1970.2
287	354307								4.78333	41190.5	2363.71		2032.58
288	354463								4.8	42707.4	2265.41		1947.83
289	354039								4.81667	43086.3	2241.93		1927.6
290	352776								4.83333	41976.2	2311.9		1987.92
291	360107								4.85	44600	2152.13		1850.18
292	353442								4.86667	39713.6	2466.63		2121.3
293	353304								4.88333	43392.2	2223.28		1911.52
294	353669								4.9	42276	2292.65		1971.32
295	364297								4.91667	42564.6	2274.36		1955.55
296	357121								4.93333	44277.8	2170.73		1866.22
297	356379								4.95	45212.2	2117.52		1820.35
298	361739								4.96667	43457.1	2219.36		1908.14
299	350709								4.98333	42047.1	2307.33		1983.97
300	354523								5	40307.7	2424.32		2084.83
301	352973								5.01667	44801.7	2140.62		1840.26
302	349209								5.03333	42647.7	2269.15		1951.06
303	355235								5.05	43235.2	2232.82		1919.74
304	356060								5.06667	41197.5	2363.24		2032.17
305	351858								5.08333	42457.2	2281.13		1961.39
306	350245								5.1	43082.2	2242.18		1927.81
307	351499								5.11667	43557.3	2213.32		1902.93
308	350857								5.13333	42355	2287.62		1966.98
309	355619								5.15	41099.3	2369.85		2037.87
310	359063								5.16667	40719.7	2395.71		2060.16
311	354524								5.18333	41704.8	2329.58		2003.15
312	357429								5.2	40914.1	2382.41		2048.7
313	346991								5.21667	42505.9	2278.06		1958.74
314	356415								5.23333	40245	2428.73		2088.63
315	351874								5.25	40829	2388.21		2053.7
316	355079								5.26667	42169.6	2299.45		1977.18
317	350679								5.28333	41181.3	2364.32		2033.11
318	355595								5.3	40531.4	2408.71		2071.37
319	354923								5.31667	38940.6	2523.62		2170.43
320	355108								5.33333	38060.5	2591.31		2228.79
321	351436								5.35	38664.4	2544.53		2188.46
322	354423								5.36667	40752.1	2393.48		2058.24
323	352704								5.38333	39968.7	2448.31		2105.51
324	354383								5.4	39042.8	2515.96		2163.82
325	344322								5.41667	41653.2	2332.97		2006.07
326	354388								5.43333	41218.8	2361.81		2030.94
327	352729								5.45	40447.4	2414.55		2076.41
328	348405								5.46667	38086.8	2589.25		2227
329	347449								5.48333	40609.4	2403.31		2066.72
330	349228								5.5	39335.2	2494.25		2145.11
331	355287								5.51667	40242.9	2428.87		2088.75
332	352748								5.53333	41934.7	2314.59		1990.24
333	354342								5.55	42569.7	2274.04		1955.28
334	347583								5.56667	40753.1	2393.41		2058.18
335	352293								5.58333	40856.4	2386.34		2052.09
336	345573								5.6	37526.4	2633.94		2265.53
337	350797								5.61667	39045.8	2515.73		2163.63
338	350661								5.63333	40848.3	2386.9		2052.57
339	353599								5.65	38590.5	2550.17		2193.32
340	343924								5.66667	38142.4	2584.88		2223.24
341	356418								5.68333	39618.5	2473.52		2127.24
342	353233								5.7	38088.8	2589.09		2226.87
343	351356								5.71667	39391.8	2490.08		2141.52
344	352465								5.73333	37087.6	2669.89		2296.52
345	353130								5.75	40436.3	2415.33		2077.08
346	353163								5.76667	38478.2	2558.79		2200.75
347	352058								5.78333	37714.6	2618.79		2252.47
348	353907								5.8	39034.7	2516.56		2164.35
349	352310								5.81667	40163	2434.51		2093.62
350	345922								5.83333	36961.2	2680.4		2305.58
351	344219								5.85	38775.7	2536.07		2181.16
352	350063								5.86667	39903.9	2452.94		2109.5
353	348556								5.88333	37624.5	2626.02		2258.7
354	353004								5.9	36726.6	2700.1		2322.57
355	342166								5.91667	39691.4	2468.24		2122.69
356	348673								5.93333	36455.6	2723.17		2342.46
357	346114								5.95	38150.5	2584.25		2222.69
358	355700								5.96667	37710.5	2619.11		2252.75
359	351834								5.98333	40700.5	2397.03		2061.3
360	347104								6	36648.7	2706.69		2328.25
361	352116								6.01667	40044.6	2442.91		2100.85
362	359266								6.03333	39522.4	2480.52		2133.28
363	343214								6.05	37759.1	2615.22		2249.4
364	354417								6.06667	39083.2	2512.93		2161.22
365	343448								6.08333	37848.1	2608.12		2243.28
366	349456								6.1	35898.6	2771.69		2384.28
367	348113								6.11667	36722.5	2700.44		2322.86
368	340039								6.13333	37319.1	2650.81		2280.08
369	348208								6.15	37131	2666.29		2293.42
370	348858								6.16667	36978.3	2678.96		2304.35
371	346921								6.18333	35891.5	2772.32		2384.82
372	348999								6.2	39573	2476.83		2130.1
373	344503								6.21667	37014.8	2675.93		2301.74
374	352788								6.23333	36108.9	2753.2		2368.34
375	351380								6.25	36856	2689.2		2313.17
376	352534								6.26667	39461.7	2484.96		2137.1
377	345666								6.28333	38819.2	2532.77		2178.32
378	346227								6.3	37762.1	2614.98		2249.19
379	350341								6.31667	34899.1	2862.64		2462.69
380	352633								6.33333	39596.2	2475.14		2128.64
381	346551								6.35	36575.9	2712.88		2333.59
382	347725								6.36667	37346.4	2648.58		2278.16
383	347384								6.38333	35947.1	2767.4		2380.59
384	347056								6.4	37415.2	2642.97		2273.32
385	345279								6.41667	34469.6	2903.34		2497.78
386	350208								6.43333	35255.8	2829.59		2434.2
387	342678								6.45	35943.1	2767.76		2380.9
388	345665								6.46667	38149.5	2584.33		2222.76
389	345526								6.48333	37489	2636.97		2268.15
390	349927								6.5	35337.7	2822.1		2427.74
391	350907								6.51667	37115.9	2667.54		2294.5
392	346998								6.53333	35887.5	2772.67		2385.13
393	347000								6.55	35845	2776.44		2388.38
394	344219								6.56667	34063.5	2942.77		2531.77
395	349432								6.58333	37320.1	2650.73		2280.01
396	347597								6.6	36516.3	2717.97		2337.98
397	341150								6.61667	36871.2	2687.93		2312.07
398	343879								6.63333	35416.5	2814.92		2421.55
399	344643								6.65	37905.7	2603.54		2239.33
400	340368								6.66667	33871.5	2961.74		2548.12
401	343286								6.68333	34844.5	2867.76		2467.1
402	344344								6.7	35781.4	2782.1		2393.26
403	347581								6.71667	34576.7	2893.1		2488.95
404	340754								6.73333	36145.3	2750.02		2365.6
405	345424								6.75	35891.5	2772.32		2384.82
406	342059								6.76667	36947	2681.58		2306.6
407	339696								6.78333	35152.7	2839.07		2442.37
408	353561								6.8	35560	2801.93		2410.35
409	339179								6.81667	35533.7	2804.3		2412.4
410	343887								6.83333	34718.2	2879.66		2477.36
411	345728								6.85	34004.9	2948.54		2536.74
412	354395								6.86667	35534.7	2804.21		2412.32
413	342764								6.88333	34824.3	2869.66		2468.74
414	345302								6.9	37673.1	2622.11		2255.34
415	344508								6.91667	35740.9	2785.7		2396.36
416	346092								6.93333	32883.7	3062.85		2635.28
417	349341								6.95	34345.3	2915.31		2508.09
418	351827								6.96667	35933	2768.65		2381.67
419	344163								6.98333	37136.1	2665.87		2293.06
420	340739								7	32603.9	3092.59		2660.92
421	351118								7.01667	35122.4	2841.87		2444.79
422	341075								7.03333	34067.5	2942.38		2531.43
423	340609								7.05	35488.2	2808.41		2415.94
424	341667								7.06667	35959.3	2766.33		2379.67
425	342408								7.08333	35046.6	2848.89		2450.84
426	348962								7.1	35456.9	2811.25		2418.39
427	347065								7.11667	36638.6	2707.55		2328.99
428	345887								7.13333	34813.2	2870.7		2469.64
429	341605								7.15	33544.2	2994.58		2576.43
430	346252								7.16667	34407	2909.36		2502.97
431	333031								7.18333	34614.1	2889.54		2485.88
432	337770								7.2	35495.3	2807.77		2415.39
433	345165								7.21667	37409.1	2643.46		2273.74
434	350172								7.23333	33210.9	3028.69		2605.83
435	342051								7.25	36414.2	2726.73		2345.52
436	341554								7.26667	36821.6	2692.09		2315.66
437	334093								7.28333	35008.2	2852.46		2453.91
438	338126								7.3	35062.8	2847.39		2449.55
439	346052								7.31667	34070.5	2942.08		2531.17
440	349453								7.33333	33595.7	2989.37		2571.94
441	343414								7.35	34729.3	2878.61		2476.46
442	339265								7.36667	35692.4	2790.04		2400.1
443	338171								7.38333	32980.6	3052.66		2626.5
444	347375								7.4	34585.8	2892.23		2488.2
445	346742								7.41667	34035.2	2945.56		2534.17
446	340852								7.43333	33228.1	3026.91		2604.31
447	348558								7.45	36082.6	2755.5		2370.33
448	341244								7.46667	34259.5	2923.63		2515.27
449	346479								7.48333	34856.6	2866.62		2466.12
450	343116								7.5	32949.3	3055.94		2629.33
451	337069								7.51667	33844.2	2964.45		2550.46
452	343692
453	337195
454	340716
455	337670
456	340289
457	338800
458	336380
459	342557
460	340078
461	339981
462	336651
463	334254
464	346765
465	342007
466	336015
467	337446
468	336895
469	336431
470	343088
471	349602
472	338095
473	344009
474	340084
475	340170
476	338744
477	335891
478	337109
479	343214
480	336327
481	338068
482	340074
483	342174
484	339161
485	339328
486	337460
487	334587
488	336786
489	340605
490	337139
491	343234
492	343556
493	337049
494	334895
495	334657
496	334156
497	341623
498	338077
499	341510
500	337117
501	329117
502	339617
503	342021
504	333505
505	337990
506	341213
507	332150
508	338516
509	342301
510	334895
511	333043
512	338721
513	340514
514	343112
515	330886
516	333004
517	341819
518	336800
519	336041
520	337047
521	332259
522	334577
523	337216
524	337590
525	333643
526	334203
527	336545
528	337808
529	338321
530	336570
531	330040
532	333685
533	331493
534	336513
535	341778
536	335248
537	336283
538	333183
539	333463
540	327412
541	336034
542	338563
543	338093
544	334646
545	336980
546	334062
547	333245
548	335313
549	340326
550	336635
551	331065
552	335579
553	332699
554	336022
555	337487
556	336551
557	330253
558	336685
559	334842
560	333108
561	329638
562	330978
563	332596
564	330543
565	335638
566	332756
567	333907
568	335194
569	327903
570	333111
571	327990
572	336464
573	334044
574	335522
575	334860
576	324633
577	335660
578	331727
579	332964
580	333106
581	332360
582	332169
583	336716
584	331885
585	336779
586	335992
587	333766
588	336388
589	335038
590	336572
591	338583
592	332749
593	331988
594	331877
595	333472
596	333974
597	335010
598	335509
599	335306
600	335341
601	327494
602	331633
603	336198
604	334455
605	328554
606	331631
607	335691
608	330169
609	331249
610	330009
611	329991
612	339472
613	333704
614	328194
615	336176
616	329390
617	331035
618	324516
619	328792
620	333807
621	332134
622	329494
623	337682
624	332989
625	334845
626	333642
627	332627
628	333076
629	328982
630	331623
631	328502
632	330812
633	333080
634	326752
635	331051
636	330010
637	335488
638	332259
639	327792
640	334791
641	333745
642	327626
643	330983
644	330145
645	331290
646	333576
647	326224
648	327215
649	328952
650	325910
651	327015
652	331974
653	329916
654	326933
655	334127
656	327731
657	331467
658	326949
659	325994
660	326564
661	327276
662	326365
663	328480
664	332259
665	328512
666	330372
667	330668
668	330878
669	334016
670	328060
671	327345
672	329395
673	325974
674	329496
675	327722
676	324834
677	330594
678	330409
679	319597
680	330685
681	328178
682	324825
683	325625
684	328566
685	326105
686	331103
687	330543
688	328871
689	325596
690	329044
691	327012
692	318714
693	333830
694	333316
695	323086
696	328437
697	323486
698	318753
699	330059
700	323355
701	327026
702	326481
703	326232
704	327596
705	327558
706	326888
707	326481
708	324277
709	325768
710	325865
711	328490
712	330117
713	329010
714	327916
715	322479
716	323422
717	323041
718	328034
719	325555
720	331854
721	325522
722	325436
723	325266
724	320647
725	326092
726	320604
727	325532
728	329144
729	320806
730	330921
731	325218
732	323312
733	325455
734	323258
735	330936
736	329094
737	327206
738	325298
739	325791
740	326019
741	320945
742	320303
743	326517
744	322160
745	317000
746	323198
747	322449
748	322680
749	322494
750	323551
751	324987
752	321739
753	331161
754	321967
755	322750
756	322575
757	323497
758	322814
759	325968
760	328087
761	324436
762	326348
763	319353
764	327562
765	321484
766	327990
767	323630
768	327715
769	320008
770	324070
771	319890
772	317841
773	324870
774	320860
775	321190
776	322412
777	324630
778	319886
779	326050
780	326749
781	323739
782	330001
783	326359
784	318917
785	322858
786	319139
787	323545
788	325232
789	322011
790	319068
791	328696
792	322645
793	323174
794	321736
795	325313
796	329712
797	326779
798	323916
799	325141
800	320524
801	320130
802	325005
803	321915
804	321659
805	316166
806	316328
807	327444
808	322769
809	319273
810	313454
811	323246
812	325420
813	318533
814	329173
815	325566
816	319005
817	316992
818	318015
819	326399
820	319282
821	322591
822	321847
823	321072
824	323935
825	318480
826	317578
827	327208
828	326397
829	326928
830	317500
831	322601
832	326953
833	326005
834	322234
835	320640
836	325926
837	323206
838	321171
839	318818
840	320950
841	319752
842	318196
843	317044
844	318402
845	323436
846	320294
847	315773
848	313739
849	318895
850	323935
851	320876
852	319780
853	318409
854	314928
855	318369
856	317217
857	317674
858	319268
859	322425
860	316301
861	320115
862	318286
863	321286
864	323704
865	315644
866	319214
867	316119
868	315980
869	315548
870	319375
871	312350
872	308396
873	313922
874	316713
875	323495
876	320766
877	321249
878	314194
879	310493
880	324965
881	315311
882	312811
883	318993
884	318338
885	319023
886	316864
887	314911
888	321593
889	318110
890	312803
891	319443
892	314325
893	319361
894	317721
895	317177
896	316268
897	315360
898	316641
899	321951
900	312247
901	315614
902	313556
903	315723
904	321704
905	317970
906	316419
907	328112
908	319402
909	312847
910	319045
911	314737
912	319735
913	315830
914	317023
915	323508
916	318198
917	310265
918	312377
919	315899
920	315678
921	322282
922	326452
923	323141
924	310259
925	325770
926	316035
927	314167
928	318870
929	320456
930	313233
931	317632
932	312093
933	316697
934	312370
935	314465
936	312825
937	316483
938	314305
939	317532
940	314803
941	315510
942	320170
943	320359
944	310813
945	314550
946	317478
947	319029
948	317935
949	316915
950	317454
951	310977
952	311728
953	313559
954	317258
955	322580
956	318536
957	315704
958	317963
959	311160
960	309388
961	321752
962	315922
963	315453
964	317143
965	310066
966	318195
967	317873
968	315702
969	307480
970	312892
971	321238
972	311841
973	313191
974	310712
975	314889
976	312976
977	315224
978	312562
979	315344
980	313274
981	313566
982	319252
983	314496
984	318711
985	318118
986	306486
987	315913
988	309677
989	315689
990	310098
991	311090
992	318260
993	317970
994	313245
995	320295
996	313434
997	306470
998	312097
999	314273
1000	310366
1001	309749
1002	316817
1003	312716
1004	311959
1005	314146
1006	315578
1007	314669
1008	319006
1009	315064
1010	310462
1011	318042
1012	313963
1013	305595
1014	317171
1015	315128
1016	313761
1017	310912
1018	311759
1019	314081
1020	320151
1021	312218
1022	313326
1023	312467
1024	308633
1025	313887
1026	314907
1027	315649
1028	313023
1029	308611
1030	309462
1031	314676
1032	309187
1033	314425
1034	311695
1035	311632
1036	310016
1037	311289
1038	318927
1039	305600
1040	313714
1041	314333
1042	307418
1043	311676
1044	313490
1045	310669
1046	310442
1047	305116
1048	311023
1049	307721
1050	316699
1051	307699
1052	309579
1053	316718
1054	318017
1055	314554
1056	305214
1057	308128
1058	314426
1059	306291
1060	304729
1061	308797
1062	315764
1063	306054
1064	307992
1065	309500
1066	309975
1067	318873
1068	313540
1069	307328
1070	308524
1071	311650
1072	307537
1073	313768
1074	314428
1075	313175
1076	309469
1077	314207
1078	307811
1079	308663
1080	306916
1081	308095
1082	314803
1083	312456
1084	309712
1085	314568
1086	312318
1087	302984
1088	310476
1089	308602
1090	310330
1091	312110
1092	309244
1093	308030
1094	313321
1095	310285
1096	307276
1097	312119
1098	311652
1099	306482
1100	306012
1101	305871
1102	304410
1103	306755
1104	308054
1105	309056
1106	306708
1107	314584
1108	312512
1109	306030
1110	315205
1111	310946
1112	304759
1113	303867
1114	308544
1115	305863
1116	311002
1117	316210
1118	305419
1119	307438
1120	310430
1121	312870
1122	303341
1123	309865
1124	304605
1125	305839
1126	307426
1127	314008
1128	306965
1129	306528
1130	313811
1131	306138
1132	313595
1133	304234
1134	307153
1135	310824
1136	301876
1137	308803
1138	305471
1139	308403
1140	306661
1141	309733
1142	306803
1143	304144
1144	307210
1145	312953
1146	305799
1147	302203
1148	307596
1149	311738
1150	311039
1151	307222
1152	305958
1153	311148
1154	312574
1155	306567
1156	307752
1157	307594
1158	312152
1159	308313
1160	309913
1161	309005
1162	313082
1163	307864
1164	309673
1165	306224
1166	302983
1167	305574
1168	302910
1169	304958
1170	305897
1171	307432
1172	305716
1173	305376
1174	308742
1175	303516
1176	308945
1177	305776
1178	305624
1179	308175
1180	308534
1181	310034
1182	305426
1183	312028
1184	305885
1185	303962
1186	308956
1187	309478
1188	303819
1189	309364
1190	305336
1191	308280
1192	306295
1193	305120
1194	311130
1195	312759
1196	309800
1197	306810
1198	310414
1199	307210
1200	304409
1201	310082
1202	301993
1203	303785
1204	300292
1205	306809
1206	303439
1207	300180
1208	311965
1209	305382
1210	312328
1211	309185
1212	313859
1213	312634
1214	306786
1215	301869
1216	305041
1217	312617
1218	301603
1219	311934
1220	309776
1221	304118
1222	306203
1223	308521
1224	311009
1225	314147
1226	304739
1227	306278
1228	307616
1229	303708
1230	304519
1231	300793
1232	303037
1233	306010
1234	307520
1235	307303
1236	307801
1237	302847
1238	306908
1239	310076
1240	306931
1241	308961
1242	303244
1243	299193
1244	304088
1245	304947
1246	313459
1247	308053
1248	310930
1249	306263
1250	301440
1251	310165
1252	306319
1253	302572
1254	303618
1255	297255
1256	304793
1257	307502
1258	307995
1259	306618
1260	308480
1261	304747
1262	307529
1263	306893
1264	309734
1265	306497
1266	308189
1267	305454
1268	300375
1269	310041
1270	299868
1271	304112
1272	306557
1273	308419
1274	297150
1275	306840
1276	300986
1277	297994
1278	303773
1279	305254
1280	309186
1281	299380
1282	303762
1283	304589
1284	299130
1285	306193
1286	307235
1287	302677
1288	303662
1289	307568
1290	301890
1291	308769
1292	302673
1293	300741
1294	306949
1295	308633
1296	304578
1297	304273
1298	300951
1299	307146
1300	300751
1301	299632
1302	299481
1303	301217
1304	306787
1305	303325
1306	303007
1307	307291
1308	305753
1309	309037
1310	306402
1311	295710
1312	304162
1313	300532
1314	304891
1315	305398
1316	299327
1317	302439
1318	303845
1319	305629
1320	302216
1321	300755
1322	309244
1323	301468
1324	302455
1325	299991
1326	302424
1327	304222
1328	307794
1329	307602
1330	300540
1331	307996
1332	306898
1333	300125
1334	307108
1335	301508
1336	300460
1337	307483
1338	301991
1339	302328
1340	306609
1341	297502
1342	305062
1343	300523
1344	303637
1345	304325
1346	299166
1347	303471
1348	305013
1349	304690
1350	304852
1351	305198
1352	310175
1353	305090
1354	306477
1355	300534
1356	297442
1357	302307
1358	300666
1359	304805
1360	309301
1361	300432
1362	304034
1363	304080
1364	302230
1365	297593
1366	306861
1367	301141
1368	297691
1369	302693
1370	300276
1371	304171
1372	307500
1373	297468
1374	297155
1375	304380
1376	300010
1377	302211
1378	301249
1379	300502
1380	301184
1381	298863
1382	306318
1383	305438
1384	298410
1385	302701
1386	299102
1387	302461
1388	304283
1389	302154
1390	301979
1391	299775
1392	299255
1393	301916
1394	298741
1395	301751
1396	302434
1397	300380
1398	300416
1399	304332
1400	296511
1401	301098
1402	305156
1403	295804
1404	305814
1405	300891
1406	299260
1407	303441
1408	307274
1409	294376
1410	306881
1411	304511
1412	304896
1413	298735
1414	296702
1415	300213
1416	298805
1417	305416
1418	305617
1419	297512
1420	307335
1421	295252
1422	296930
1423	304116
1424	303605
1425	298556
1426	297134
1427	294295
1428	298270
1429	305278
1430	293122
1431	309566
1432	302115
1433	303383
1434	303850
1435	300768
1436	300421
1437	300701
1438	300008
1439	302705
1440	302929
1441	298415
1442	303150
1443	302075
1444	297676
1445	303881
1446	299006
1447	294480
1448	302583
1449	300137
1450	294174
1451	297765
1452	303732
1453	296183
1454	296230
1455	302861
1456	296811
1457	297193
1458	305365
1459	295716
1460	296333
1461	302948
1462	299205
1463	296915
1464	302234
1465	297959
1466	301841
1467	303257
1468	299226
1469	294223
1470	299719
1471	302396
1472	306621
1473	297968
1474	299889
1475	301774
1476	305012
1477	305664
1478	302365
1479	304535
1480	295850
1481	291615
1482	299150
1483	297962
1484	299537
1485	302296
1486	297531
1487	298776
1488	303271
1489	302847
1490	298826
1491	298764
1492	297696
1493	297874
1494	297904
1495	298340
1496	299086
1497	313346
1498	301058
1499	296860
1500	294637
1501	303067
1502	289906
1503	295632
1504	292461
1505	298906
1506	298909
1507	299392
1508	297588
1509	300601
1510	295605
1511	298768
1512	298782
1513	292576
1514	303488
1515	299333
1516	300864
1517	297689
1518	288388
1519	301327
1520	296108
1521	297799
1522	298071
1523	296979
1524	294811
1525	300694
1526	295936
1527	299923
1528	297019
1529	300061
1530	297363
1531	298855
1532	302151
1533	298334
1534	297251
1535	298860
1536	299275
1537	300402
1538	300515
1539	299077
1540	303872
1541	303396
1542	297843
1543	299223
1544	297416
1545	303667
1546	294992
1547	295197
1548	293617
1549	296500
1550	301473
1551	292530
1552	304586
1553	297069
1554	303391
1555	294668
1556	297997
1557	295426
1558	296052
1559	290630
1560	292892
1561	297419
1562	299450
1563	295209
1564	295650
1565	287226
1566	298324
1567	303166
1568	293629
1569	303394
1570	301936
1571	295075
1572	299578
1573	294153
1574	298071
1575	296915
1576	299547
1577	301419
1578	296974
1579	302224
1580	296405
1581	293208
1582	294280
1583	297130
1584	298012
1585	297407
1586	299053
1587	294356
1588	298917
1589	294094
1590	301096
1591	298463
1592	297614
1593	296199
1594	300802
1595	300403
1596	296274
1597	295893
1598	292663
1599	298495
1600	298893
1601	297913
1602	299127
1603	300298
1604	298169
1605	294938
1606	296547
1607	297506
1608	294409
1609	299489
1610	292646
1611	301424
1612	296920
1613	298274
1614	295613
1615	293828
1616	295605
1617	297258
1618	291468
1619	299472
1620	293901
1621	294138
1622	285945
1623	296146
1624	296506
1625	293878
1626	293780
1627	300143
1628	295948
1629	295040
1630	295590
1631	293292
1632	295669
1633	297714
1634	295288
1635	291914
1636	302569
1637	293662
1638	294287
1639	294908
1640	297969
1641	295259
1642	296678
1643	301597
1644	293848
1645	292386
1646	292035
1647	292850
1648	293483
1649	294487
1650	294223
1651	299884
1652	296972
1653	294337
1654	293836
1655	287956
1656	300267
1657	291516
1658	297781
1659	295818
1660	289693
1661	292744
1662	297372
1663	298200
1664	298846
1665	292584
1666	293412
1667	293990
1668	291790
1669	294906
1670	294531
1671	300058
1672	296777
1673	289569
1674	292815
1675	288091
1676	295935
1677	295300
1678	296604
1679	300386
1680	294127
1681	294356
1682	297002
1683	287044
1684	294139
1685	290452
1686	294459
1687	294708
1688	298452
1689	298094
1690	297220
1691	296472
1692	294435
1693	297793
1694	292765
1695	293981
1696	293297
1697	297788
1698	290487
1699	294328
1700	291743
1701	293931
1702	300191
1703	297501
1704	301957
1705	298711
1706	295746
1707	291892
1708	290260
1709	291499
1710	293540
1711	293104
1712	291751
1713	294744
1714	295165
1715	295131
1716	294292
1717	295862
1718	294548
1719	297527
1720	286814
1721	291305
1722	291488
1723	289889
1724	297645
1725	290840
1726	295267
1727	293288
1728	289383
1729	294168
1730	295840
1731	292142
1732	292301
1733	291738
1734	299225
1735	286694
1736	282605
1737	294859
1738	291581
1739	297383
1740	288245
1741	293070
1742	293133
1743	288536
1744	289282
1745	287763
1746	294093
1747	292466
1748	287406
1749	287803
1750	295734
1751	294231
1752	290691
1753	296345
1754	289487
1755	293631
1756	300660
1757	288660
1758	286762
1759	294323
1760	295193
1761	294406
1762	294544
1763	295706
1764	299978
1765	287117
1766	288452
1767	286416
1768	296130
1769	293861
1770	290800
1771	293020
1772	297102
1773	295190
1774	293819
1775	290238
1776	292946
1777	296757
1778	295716
1779	295575
1780	284505
1781	293545
1782	291499
1783	292828
1784	291577
1785	293273
1786	289602
1787	295880
1788	294544
1789	299261
1790	291959
1791	290928
1792	293886
1793	294441
1794	288355
1795	287777
1796	289855
1797	293352
1798	293671
1799	294371
1800	293843
1801	292602
1802	290948
1803	291148
1804	297094
1805	290029
1806	285912
1807	288456
1808	294224
1809	291369
1810	292408
1811	294342
1812	294677
1813	288525
1814	288529
1815	293296
1816	288951
1817	297279
1818	290879
1819	291534
1820	286487
1821	289310
1822	292996
1823	293221
1824	288503
1825	288203
1826	293948
1827	295096
1828	291213
1829	295627
1830	290842
1831	291568
1832	288334
1833	292238
1834	290681
1835	290240
1836	290648
1837	291392
1838	292720
1839	290781
1840	289079
1841	293916
1842	290154
1843	291874
1844	295133
1845	292370
1846	292868
1847	292126
1848	282387
1849	297468
1850	293367
1851	291345
1852	291979
1853	292630
1854	289719
1855	291081
1856	300351
1857	291924
1858	289211
1859	286802
1860	290714
1861	299093
1862	297514
1863	289311
1864	293711
1865	294861
1866	288568
1867	293302
1868	294767
1869	292024
1870	290883
1871	286850
1872	292914
1873	282685
1874	294843
1875	293344
1876	287283
1877	295977
1878	288508
1879	290287
1880	284467
1881	290422
1882	297643
1883	293305
1884	293490
1885	289564
1886	289233
1887	291195
1888	290583
1889	293474
1890	289284
1891	288091
1892	284294
1893	291138
1894	287519
1895	290897
1896	292840
1897	292879
1898	284323
1899	289198
1900	288070
1901	289251
1902	293056
1903	295437
1904	289383
1905	290056
1906	291036
1907	289530
1908	296191
1909	292338
1910	291817
1911	288012
1912	289391
1913	291880
1914	291987
1915	285285
1916	288196
1917	286586
1918	288996
1919	291301
1920	288753
1921	291639
1922	285539
1923	294613
1924	290430
1925	291500
1926	286456
1927	287534
1928	284864
1929	287383
1930	291850
1931	286489
1932	291612
1933	285648
1934	288747
1935	292905
1936	292687
1937	287638
1938	294041
1939	284428
1940	290813
1941	288732
1942	289113
1943	288355
1944	288698
1945	287222
1946	285918
1947	287168
1948	290108
1949	289246
1950	290771
1951	290148
1952	291038
1953	293816
1954	288525
1955	286592
1956	284530
1957	287799
1958	289107
1959	289585
1960	287628
1961	288564
1962	291891
1963	286921
1964	288913
1965	286868
1966	290672
1967	290400
1968	285453
1969	285567
1970	282538
1971	283708
1972	290311
1973	289070
1974	291100
1975	288289
1976	291440
1977	283897
1978	284810
1979	282591
1980	290449
1981	288644
1982	287653
1983	288086
1984	289238
1985	292323
1986	287859
1987	286823
1988	295186
1989	290872
1990	291154
1991	286570
1992	288398
1993	286345
1994	290604
1995	293853
1996	292654
1997	286780
1998	288831
1999	289799
[truncated: 1,053 more rows]

## Sheet: Lipo QD TolC-2
LipoQD TolC
X	Y		time (min)
1	458622		0.0166667	299921
2	457865		0.0333333	308103
3	458768		0.05	311672
4	456534		0.0666667	304989
5	461181		0.0833333	313885
6	461549		0.1	307744
7	461486		0.116667	301364
8	460298		0.133333	299719
9	454687		0.15	303879
10	459571		0.166667	305486
11	452390		0.183333	303742
12	452456		0.2	306446
13	460173		0.216667	302582
14	455339		0.233333	306977
15	451271		0.25	303998
16	452871		0.266667	299175
17	454114		0.283333	305956
18	452921		0.3	306559
19	452246		0.316667	308694
20	447711		0.333333	305814
21	452168		0.35	303794
22	449288		0.366667	302323
23	444190		0.383333	303570
24	452115		0.4	303470
25	443484		0.416667	304637
26	455756		0.433333	299966
27	453015		0.45	307357
28	446035		0.466667	299915
29	447939		0.483333	302162
30	450460		0.5	297120
31	445824		0.516667	304257
32	451284		0.533333	311351
33	450239		0.55	299908
34	445329		0.566667	308223
35	449556		0.583333	298663
36	443341		0.6	306319
37	443020		0.616667	303132
38	438412		0.633333	308734
39	449188		0.65	307824
40	444536		0.666667	304899
41	442636		0.683333	309908
42	447946		0.7	304535
43	449467		0.716667	299404
44	443322		0.733333	304896
45	440877		0.75	306301
46	437069		0.766667	297696
47	437847		0.783333	301321
48	447692		0.8	298886
49	440510		0.816667	301665
50	437324		0.833333	299719
51	440796		0.85	301205
52	433552		0.866667	297825
53	433901		0.883333	302996
54	437528		0.9	306802
55	431026		0.916667	306079
56	436899		0.933333	306058
57	438840		0.95	302883
58	432786		0.966667	195670
59	435052		0.983333	2921.28
60	434526		1	3781.14
61	437676		1.01667	2838.21
62	432668		1.03333	2956.31
63	438253		1.05	2446.9
64	434533		1.06667	2715.11
65	430277		1.08333	2773.15
66	425458		1.1	5266.16
67	427658		1.11667	292377
68	430528		1.13333	288600
69	427509		1.15	290564
70	432450		1.16667	295411
71	429258		1.18333	289600
72	425645		1.2	291210
73	427243		1.21667	291055
74	433171		1.23333	286336
75	430461		1.25	286488
76	430774		1.26667	290048
77	431007		1.28333	288330
78	430716		1.3	286670
79	434821		1.31667	292011
80	426135		1.33333	290945
81	432486		1.35	289656
82	430014		1.36667	287282
83	428002		1.38333	286890
84	420502		1.4	291056
85	423357		1.41667	288495
86	425526		1.43333	287707
87	424819		1.45	287326
88	431675		1.46667	290181
89	425878		1.48333	290883
90	422589		1.5	293245
91	423562		1.51667	292854
92	421091		1.53333	285234
93	423502		1.55	290439
94	422475		1.56667	284656
95	422551		1.58333	286418
96	418877		1.6	295877
97	416930		1.61667	283667
98	414143		1.63333	291580
99	418507		1.65	284090
100	418087		1.66667	279079
101	418497		1.68333	290649
102	420839		1.7	284762
103	420077		1.71667	290620
104	419934		1.73333	280303
105	424754		1.75	284491
106	423831		1.76667	289929
107	422014		1.78333	285381
108	415431		1.8	284746
109	420160		1.81667	281185
110	417181		1.83333	286021
111	417307		1.85	292352
112	415674		1.86667	41949.9
113	412466		1.88333	3100.44
114	408209		1.9	3030.38
115	418678		1.91667	2675.07
116	421262		1.93333	3170.51
117	407926		1.95	3268.6
118	418032		1.96667	152131
119	409555		1.98333	179660
120	415468		2	175572
121	419336		2.01667	164674
122	414870		2.03333	158574
123	413490		2.05	153124
124	414725		2.06667	143774
125	416527		2.08333	136761
126	423324		2.1	133534
127	418822		2.11667	130021
128	410084		2.13333	127766
129	415962		2.15	116351
130	410264		2.16667	120221
131	410708		2.18333	118202
132	403279		2.2	112378
133	410173		2.21667	111186
134	405463		2.23333	108584
135	416876		2.25	102093
136	411061		2.26667	106517
137	409828		2.28333	102242
138	409039		2.3	99588
139	412682		2.31667	95812.9
140	413714		2.33333	95346.7
141	414718		2.35	95316.9
142	404442		2.36667	93337.7
143	401476		2.38333	92237.5
144	411407		2.4	93155.7
145	410589		2.41667	90478.9
146	417000		2.43333	89604.6
147	407370		2.45	85276.6
148	404099		2.46667	85612.1
149	403560		2.48333	84435.4
150	401845		2.5	82424.7
151	410131		2.51667	86011.2
152	401875		2.53333	82951.6
153	411702		2.55	78659.9
154	414084		2.56667	78337.3
155	410320		2.58333	76786.7
156	405053		2.6	78594.3
157	400961		2.61667	74148.6
158	408611		2.63333	76611.7
159	408128		2.65	73571
160	411048		2.66667	71820.2
161	405727		2.68333	72560.1
162	399650		2.7	72346.4
163	404877		2.71667	74147.6
164	398243		2.73333	69486.2
165	403394		2.75	66211.3
166	398859		2.76667	68426.6
167	398429		2.78333	68604.2
168	402462		2.8	69765
169	402726		2.81667	65863.4
170	403758		2.83333	64685.6
171	406936		2.85	63994.4
172	395421		2.86667	65075.1
173	402627		2.88333	63465.4
174	398863		2.9	61462.2
175	401954		2.91667	62933.4
176	401040		2.93333	61568.1
177	404906		2.95	63272.7
178	397912		2.96667	61038.5
179	400997		2.98333	60575.1
180	404098		3	57673.1
181	396163		3.01667	60972.3
182	397637		3.03333	59741.2
183	399913		3.05	58877.9
184	399223		3.06667	60487.5
185	401350		3.08333	57940.7
186	394551		3.1	57573.3
187	396507		3.11667	55178.2
188	401418		3.13333	54383.2
189	398851		3.15	58058.7
190	394392		3.16667	54733.9
191	398185		3.18333	56697.5
192	400744		3.2	52236.2
193	399574		3.21667	55361.2
194	388243		3.23333	54423.9
195	395470		3.25	53976.7
196	396179		3.26667	53104.8
197	404149		3.28333	53611.8
198	392645		3.3	51247.9
199	398683		3.31667	50917.9
200	392441		3.33333	55370.3
201	389796		3.35	49689.5
202	397160		3.36667	50108.8
203	394785		3.38333	50878.3
204	388870		3.4	52993
205	394766		3.41667	48122.7
206	397291		3.43333	51849.2
207	397542		3.45	50137.2
208	390274		3.46667	48419
209	396197		3.48333	48960.8
210	393550		3.5	47975.6
211	399927		3.51667	49569.8
212	398029		3.53333	49632.7
213	386350		3.55	48497.1
214	393019		3.56667	48764
215	387050		3.58333	47957.3
216	387130		3.6	47139.8
217	392546		3.61667	48077.1
218	391104		3.63333	45706.9
219	390833		3.65	46014.1
220	382013		3.66667	49344.4
221	396272		3.68333	48553.9
222	387880		3.7	46692.5
223	386758		3.71667	47580
224	394121		3.73333	46682.4
225	387523		3.75	44744
226	396726		3.76667	45267
227	396256		3.78333	47173.2
228	396461		3.8	45291.3
229	386303		3.81667	46676.3
230	387174		3.83333	45468.7
231	390704		3.85	43174.4
232	381323		3.86667	44819
233	384742		3.88333	44238.3
234	388316		3.9	45834.7
235	391377		3.91667	44400.4
236	389633		3.93333	44666.9
237	388580		3.95	42147.3
238	389808		3.96667	43921.1
239	391145		3.98333	43610
240	386729		4	44291
241	383501		4.01667	44993.3
242	388740		4.03333	46615.4
243	387254		4.05	42299.3
244	384827		4.06667	42189.9
245	392150		4.08333	43919.1
246	383627		4.1	43957.6
247	389906		4.11667	41386.9
248	393463		4.13333	42114.9
249	382361		4.15	40987
250	385926		4.16667	42181.8
251	380947		4.18333	42576.8
252	390238		4.2	41251.2
253	380026		4.21667	40725.8
254	389099		4.23333	43249.4
255	381052		4.25	43161.2
256	389853		4.26667	41606.6
257	381607		4.28333	40990
258	374143		4.3	42878.6
259	388427		4.31667	40778.4
260	383178		4.33333	39864.4
261	378320		4.35	39567.9
262	383344		4.36667	40695.4
263	387041		4.38333	39251.2
264	385138		4.4	41118.6
265	379933		4.41667	40191.3
266	384485		4.43333	37087.6
267	385425		4.45	39507.2
268	385269		4.46667	39421.2
269	380562		4.48333	40090.1
270	382439		4.5	38967.9
271	379265		4.51667	39542.6
272	382627		4.53333	37185.7
273	382352		4.55	38201.1
274	377975		4.56667	39223.9
275	385813		4.58333	36980.4
276	373819		4.6	38348.8
277	390675		4.61667	39816.9
278	383133		4.63333	38153.5
279	378605		4.65	36910.6
280	383032		4.66667	38175.8
281	376729		4.68333	37603.3
282	381994		4.7	39850.3
283	382803		4.71667	37811.7
284	381078		4.73333	39097.4
285	387119		4.75	36968.2
286	379190		4.76667	37398
287	381171		4.78333	36661.9
288	379429		4.8	38066.5
289	378400		4.81667	37828.8
290	380558		4.83333	36927.8
291	380830		4.85	37691.3
292	375861		4.86667	37336.3
293	382548		4.88333	38163.6
294	381459		4.9	36743.8
295	382464		4.91667	34687.9
296	375934		4.93333	35754.1
297	375316		4.95	36506.2
298	379664		4.96667	36868.1
299	377406		4.98333	36642.7
300	385942		5	36216
301	379801		5.01667	37528.5
302	375068		5.03333	36011.8
303	375175		5.05	36222.1
304	381318		5.06667	35418.5
305	373924		5.08333	35936
306	373449		5.1	35802.6
307	375882		5.11667	35779.3
308	380432		5.13333	35060.7
309	371624		5.15	39473.8
310	375810		5.16667	38318.4
311	375915		5.18333	36439.5
312	379762		5.2	37011.7
313	369837		5.21667	34980.9
314	370138		5.23333	35436.7
315	377007		5.25	36719.5
316	383909		5.26667	34230.2
317	376129		5.28333	37528.5
318	375277		5.3	34298.9
319	384017		5.31667	33707.9
320	373082		5.33333	34952.6
321	373782		5.35	36799.4
322	375187		5.36667	38722
323	379816		5.38333	35944.1
324	375564		5.4	35410.4
325	370169		5.41667	33868.5
326	369334		5.43333	35667.1
327	370734		5.45	35305.3
328	371852		5.46667	33764.4
329	375325		5.48333	35065.8
330	367716		5.5	35315.4
331	375928		5.51667	32745.3
332	371262		5.53333	34184.7
333	373686		5.55	35250.7
334	373690		5.56667	35981.5
335	376189		5.58333	33439.2
336	369392		5.6	34768.7
337	376327		5.61667	33385.6
338	374797		5.63333	34953.6
339	370170		5.65	33967.5
340	369800		5.66667	33013.9
341	373851		5.68333	35998.7
342	378068		5.7	35758.1
343	373185		5.71667	35944.1
344	372103		5.73333	31880
345	369322		5.75	32403
346	372478		5.76667	36479.9
347	380141		5.78333	34090.7
348	371151		5.8	34014
349	374309		5.81667	34499.9
350	370548		5.83333	34140.2
351	367099		5.85	32749.4
352	366491		5.86667	33709.9
353	375888		5.88333	34008.9
354	374306		5.9	34865.7
355	370438		5.91667	34050.3
356	372980		5.93333	34342.3
357	365789		5.95	33611.9
358	368640		5.96667	34012.9
359	373787		5.98333	32724.1
360	363852		6	33728.1
361	368118		6.01667	32543.3
362	371657		6.03333	32939.2
363	368197		6.05	34660.6
364	374424		6.06667	33724
365	361502		6.08333	34527.2
366	369135		6.1	34255.4
367	377489		6.11667	33738.2
368	378476		6.13333	35772.3
369	370403		6.15	33100.8
370	368817		6.16667	33709.9
371	378400		6.18333	33686.7
372	369396		6.2	33499.8
373	371424		6.21667	32669.6
374	371538		6.23333	33314.9
375	375812		6.25	34302.9
376	372915		6.26667	33069.5
377	372397		6.28333	32144.5
378	367382		6.3	36442.5
379	370437		6.31667	31399.4
380	367047		6.33333	33809.9
381	369980		6.35	33702.8
382	365758		6.36667	33452.3
383	368322		6.38333	32185.9
384	364276		6.4	32643.3
385	364850		6.41667	32830.1
386	371165		6.43333	34234.2
387	368508		6.45	32653.4
388	363021		6.46667	32122.3
389	366702		6.48333	31880
390	370105		6.5	32915
391	361390		6.51667	33910.9
392	361893		6.53333	33343.2
393	360725		6.55	33859.4
394	360429		6.56667	32476.7
395	369724		6.58333	33611.9
396	365713		6.6	32241.4
397	369694		6.61667	31055.2
398	366511		6.63333	31756.8
399	363222		6.65	32053.6
400	365365		6.66667	31779
401	357594		6.68333	32381.8
402	365647		6.7	30174.2
403	361449		6.71667	33533.1
404	362892		6.73333	30312.4
405	360241		6.75	33319
406	366981		6.76667	31187.4
407	364436		6.78333	33953.3
408	364227		6.8	32275.8
409	358076		6.81667	33337.2
410	365920		6.83333	33965.5
411	359682		6.85	32346.4
412	365188		6.86667	32209.1
413	360217		6.88333	34177.6
414	358796		6.9	30604.1
415	367750		6.91667	32887.7
416	368975		6.93333	32211.1
417	359980		6.95	32915
418	366720		6.96667	32552.4
419	364479		6.98333	32440.3
420	359454		7	32086.9
421	364306		7.01667	34837.4
422	362867		7.03333	33556.3
423	363949		7.05	33220
424	362564		7.06667	32438.3
425	358336		7.08333	31731.6
426	361455		7.1	33177.6
427	358302		7.11667	33396.7
428	360702		7.13333	32525.2
429	367662		7.15	31338.9
430	360718		7.16667	32903.9
431	360144		7.18333	31440.8
432	362319		7.2	34732.3
433	364906		7.21667	33471.5
434	353697		7.23333	31876.9
435	364789		7.25	30683.8
436	358108		7.26667	33521
437	361199		7.28333	32968.5
438	356248		7.3	31320.7
439	352206		7.31667	31564
440	358649		7.33333	31905.2
441	358361		7.35	30486
442	361663		7.36667	32649.4
443	357439		7.38333	29603.1
444	356770		7.4	31085.5
445	358108		7.41667	32004.1
446	360476		7.43333	31760.8
447	365733		7.45	30005.6
448	353581		7.46667	32053.6
449	358943		7.48333	33205.8
450	365053		7.5	32643.3
451	353281		7.51667	33151.3
452	360791		7.53333	33262.4			2756.76
453	359625		7.55	32760.5			2804.41
454	357449		7.56667	31417.6			2939.38
455	357219		7.58333	30466.8			3042.13
456	361601		7.6	33349.3			2748.65
457	357563		7.61667	30309.4			3059.77
458	361650		7.63333	33163.4			2766.04
459	357157		7.65	31671			2913.03
460	363608		7.66667	31180.4			2964.43
461	360078		7.68333	32665.5			2813.58
462	360442		7.7	31148.1			2967.87
463	356457		7.71667	32786.7			2801.88
464	359114		7.73333	31836.6			2896.05
465	357369		7.75	31162.2			2966.36
466	359998		7.76667	31769.9			2902.86
467	361119		7.78333	29931			3102.92
468	361462		7.8	31108.7			2972.07
469	354827		7.81667	32717			2808.6
470	355470		7.83333	32145.5			2864.82
471	359778		7.85	32312.1			2848.22
472	356788		7.86667	32348.5			2844.63
473	356674		7.88333	31902.2			2889.36
474	359535		7.9	29206.6			3188.64
475	359342		7.91667	32520.1			2827.74
476	355779		7.93333	32580.7			2821.83
477	355808		7.95	30842.2			3000.8
478	358450		7.96667	31648.8			2915.32
479	354958		7.98333	32175.8			2861.79
480	354878		8	32455.5			2834.08
481	349967		8.01667	32252.5			2854.14
482	357074		8.03333	32268.7			2852.53
483	358134		8.05	30694.9			3016.9
484	350459		8.06667	30063.2			3087.72
485	360709		8.08333	30982.5			2985.61
486	363520		8.1	30499.1			3038.54
487	354704		8.11667	33982.6			2690.84
488	361407		8.13333	31446.9			2936.31
489	356038		8.15	30290.2			3061.93
490	354613		8.16667	30479.9			3040.67
491	352668		8.18333	30851.3			2999.81
492	356945		8.2	31659.9			2914.18
493	357230		8.21667	31012.8			2982.35
494	358750		8.23333	33025.1			2779.11
495	353392		8.25	32249.5			2854.44
496	358608		8.26667	32201			2859.27
497	357654		8.28333	29850.3			3112.26
498	350395		8.3	32963.5			2784.96
499	358865		8.31667	32410.1			2838.55
500	359183		8.33333	30609.1			3026.35
501	350169		8.35	34175.6			2673.65
502	351029		8.36667	30955.3			2988.55
503	344893		8.38333	30939.1			2990.3
504	348547		8.4	30652.5			3021.56
505	345069		8.41667	30105.5			3082.88
506	342311		8.43333	30327.5			3057.72
507	343500		8.45	31388.3			2942.45
508	342112		8.46667	31697.2			2910.33
509	353311		8.48333	30578.8			3029.69
510	343469		8.5	29661.6			3134.31
511	350675		8.51667	30631.3			3023.9
512	355942		8.53333	30334.6			3056.93
513	348396		8.55	30668.7			3019.78
514	353465		8.56667	31255.1			2956.5
515	352891		8.58333	29138			3196.98
516	352994		8.6	31736.6			2906.28
517	353494		8.61667	29697.9			3130.04
518	359055		8.63333	32442.4			2835.37
519	355190		8.65	29938			3102.1
520	358014		8.66667	31651.8			2915.01
521	350841		8.68333	31675			2912.62
522	349663		8.7	30995.7			2984.2
523	355294		8.71667	30173.2			3075.18
524	355826		8.73333	30880.6			2996.63
525	347651		8.75	30769.6			3008.72
526	349281		8.76667	29859.3			3111.21
527	348554		8.78333	31074.4			2975.74
528	350196		8.8	31346.9			2946.8
529	347679		8.81667	31371.2			2944.25
530	352444		8.83333	30053.1			3088.88
531	347904		8.85	34164.5			2674.64
532	357709		8.86667	30669.7			3019.67
533	355029		8.88333	30708			3015.46
534	348960		8.9	32537.3			2826.07
535	352410		8.91667	29795.8			3118.6
536	356107		8.93333	30772.6			3008.39
537	353805		8.95	30751.4			3010.71
538	352199		8.96667	28947.3			3220.36
539	352173		8.98333	31761.8			2903.69
540	351204		9	31606.4			2919.71
541	350906		9.01667	30665.6			3020.12
542	354804		9.03333	29759.5			3122.84
543	348046		9.05	29666.6			3133.72
544	353359		9.06667	30933.1			2990.95
545	351348		9.08333	31944.6			2885.06
546	346162		9.1	29257			3182.53
547	352047		9.11667	31451.9			2935.78
548	348457		9.13333	27926.7			3350.97
549	349648		9.15	32303			2849.12
550	345849		9.16667	30929			2991.39
551	351437		9.18333	30520.3			3036.18
552	351342		9.2	30558.6			3031.93
553	353468		9.21667	29088.6			3203.01
554	352309		9.23333	31785.1			2901.31
555	351973		9.25	30646.5			3022.23
556	347921		9.26667	29664.6			3133.95
557	354684		9.28333	35008.2			2601.66
558	347968		9.3	29902.7			3106.18
559	353143		9.31667	30458.7			3043.03
560	348159		9.33333	30664.6			3020.23
561	347619		9.35	30200.4			3072.08
562	356747		9.36667	30308.4			3059.88
563	346061		9.38333	30461.8			3042.69
564	349510		9.4	31359			2945.52
565	339976		9.41667	29964.3			3099.08
566	346985		9.43333	30397.2			3049.91
567	344825		9.45	31121.8			2970.67
568	348460		9.46667	28312.9			3300.44
569	350380		9.48333	30801.9			3005.2
570	348207		9.5	31310.6			2950.63
571	355678		9.51667	30977.5			2986.16
572	346025		9.53333	31204.6			2961.85
573	348043		9.55	28697.2			3251.51
574	356604		9.56667	33795.7			2707.67
575	351692		9.58333	30495.1			3038.98
576	347559		9.6	30559.7			3031.82
577	345160		9.61667	30168.1			3075.75
578	353413		9.63333	31253.1			2956.71
579	352023		9.65	30040			3090.38
580	348786		9.66667	29931			3102.92
581	351746		9.68333	29706			3129.1
582	345774		9.7	30798.8			3005.53
583	335586		9.71667	30034.9			3090.96
584	349745		9.73333	30552.6			3032.6
585	346652		9.75	31110.7			2971.85
586	348070		9.76667	31280.3			2953.83
587	354021		9.78333	29385.1			3167.12
588	352742		9.8	29954.2			3100.24
589	345171		9.81667	31676			2912.51
590	346660		9.83333	30454.7			3043.48
591	351250		9.85	30023.8			3092.23
592	349681		9.86667	32949.3			2786.31
593	351454		9.88333	31565			2924
594	348022		9.9	31284.3			2953.4
595	341689		9.91667	30925			2991.82
596	348696		9.93333	30347.7			3055.45
597	350110		9.95	29766.5			3122.01
598	342684		9.96667	31754.8			2904.41
599	354019		9.98333	31540.8			2926.52
600	349558		10	30132.8			3079.77
601	348460		10.0167	31145			2968.19
602	347566		10.0333	31105.7			2972.39
603	349144		10.05	31700.3			2910.02
604	346852		10.0667	31188.5			2963.57
605	344477		10.0833	31661.9			2913.97
606	347755		10.1	30242.8			3067.28
607	354301		10.1167	30723.2			3013.8
608	345266		10.1333	29994.5			3095.59
609	347281		10.15	29696.9			3130.16
610	343234		10.1667	30787.7			3006.74
611	345442		10.1833	30745.4			3011.37
612	348782		10.2	30416.4			3047.76
613	340054		10.2167	29720.1			3127.44
614	344445		10.2333	30329.6			3057.5
615	348535		10.25	30344.7			3055.79
616	349141		10.2667	32106.1			2868.76
617	343628		10.2833	30684.8			3018.01
618	340320		10.3	30669.7			3019.67
619	344018		10.3167	30890.7			2995.54
620	344433		10.3333	30835.2			3001.57
621	351208		10.35	29545.6			3148
622	340989		10.3667	31612.4			2919.08
623	341306		10.3833	29562.7			3145.97
624	344311		10.4	31522.6			2928.41
625	339850		10.4167	31986			2880.87
626	352288		10.4333	29871.4			3109.81
627	344883		10.45	29987.5			3096.4
628	341443		10.4667	30820			3003.22
629	334185		10.4833	28942.3			3220.99
630	350691		10.5	30716.1			3014.58
631	341939		10.5167	28179.8			3317.7
632	344462		10.5333	31807.3			2899.04
633	350591		10.55	31370.2			2944.36
634	342197		10.5667	31695.2			2910.54
635	345913		10.5833	30698.9			3016.46
636	343692		10.6	28762.7			3243.3
637	343621		10.6167	31197.5			2962.6
638	345942		10.6333	31342.9			2947.22
639	341042		10.65	30526.4			3035.51
640	342775		10.6667	30217.6			3070.14
641	342174		10.6833	31007.8			2982.89
642	344968		10.7	29137			3197.1
643	344071		10.7167	29655.5			3135.02
644	338905		10.7333	31529.6			2927.67
645	341874		10.75	29841.2			3113.32
646	352334		10.7667	29316.5			3175.36
647	337356		10.7833	30967.4			2987.24
648	347042		10.8	30724.2			3013.69
649	342527		10.8167	29597			3141.92
650	343177		10.8333	31410.5			2940.12
651	344904		10.85	31031			2980.4
652	342760		10.8667	29221.7			3186.81
653	349922		10.8833	31030			2980.51
654	344763		10.9	31863.8			2893.27
655	344699		10.9167	29681.8			3131.94
656	345600		10.9333	31285.4			2953.29
657	346748		10.95	29313.5			3175.72
658	342460		10.9667	30896.8			2994.88
659	345226		10.9833	32375.7			2841.93
660	335218		11	30422.4			3047.09
661	345826		11.0167	31645.7			2915.64
662	342783		11.0333	29626.3			3138.47
663	343640		11.05	29700.9			3129.69
664	345086		11.0667	29758.4			3122.96
665	342184		11.0833	29358.9			3170.26
666	343987		11.1	28733.5			3246.96
667	340336		11.1167	30806.9			3004.65
668	338851		11.1333	31249			2957.14
669	338973		11.15	29379.1			3167.84
670	344081		11.1667	31311.6			2950.52
671	350547		11.1833	29152.1			3195.26
672	342749		11.2	29752.4			3123.66
673	345410		11.2167	31949.6			2884.54
674	346674		11.2333	29933			3102.68
675	344270		11.25	29509.2			3152.31
676	342576		11.2667	31322.7			2949.35
677	342546		11.2833	31051.2			2978.23
678	338286		11.3	29895.7			3107
679	338689		11.3167	29516.3			3151.47
680	342881		11.3333	29629.3			3138.11
681	335282		11.35	30320.5			3058.52
682	339096		11.3667	28321			3299.4
683	339918		11.3833	30237.7			3067.85
684	338357		11.4	30858.4			2999.04
685	342865		11.4167	28655.8			3256.72
686	339174		11.4333	30730.2			3013.03
687	336527		11.45	30558.6			3031.93
688	346794		11.4667	29853.3			3111.91
689	339729		11.4833	31430.7			2938
690	338300		11.5	28833.3			3234.49
691	344570		11.5167	29315.5			3175.48
692	343998		11.5333	31981.9			2881.27
693	346590		11.55	29642.4			3136.56
694	339561		11.5667	30631.3			3023.9
695	341825		11.5833	30595			3027.91
696	346288		11.6	29797.8			3118.37
697	334449		11.6167	29291.3			3178.39
698	339349		11.6333	29622.2			3138.94
699	337728		11.65	29520.3			3151
700	341273		11.6667	30553.6			3032.49
701	343384		11.6833	30448.6			3044.16
702	339692		11.7	30745.4			3011.37
703	341720		11.7167	30081.3			3085.64
704	338967		11.7333	29260			3182.17
705	150601		11.75	29345.8			3171.84
706	2936.29		11.7667	32175.8			2861.79
707	3395.73		11.7833	29166.2			3193.54
708	3661.01		11.8	31288.4			2952.97
709	3112.45		11.8167	31886			2891
710	3167.5		11.8333	29863.4			3110.74
711	3503.84		11.85	29050.2			3207.7
712	3432.77		11.8667	31777			2902.14
713	2930.29		11.8833	31633.6			2916.89
714	3457.79		11.9	29193.5			3190.23
715	3803.17		11.9167	29459.8			3158.2
716	3362.7		11.9333	30417.4			3047.65
717	2952.31		11.95	30992.6			2984.52
718	3543.88		11.9667	30381			3051.72
719	289832		11.9833	30956.3			2988.44
720	335701		12	29735.2			3125.67
721	331410		12.0167	29971.3			3098.26
722	339361		12.0333	29624.2			3138.7
723	330891		12.05	30764.5			3009.27
724	340408		12.0667	31106.7			2972.29
725	343928		12.0833	28166.7			3319.41
726	337313		12.1	30676.7			3018.9
727	334665		12.1167	29177.3			3192.19
728	341430		12.1333	30735.3			3012.47
729	331382		12.15	31887			2890.9
730	333534		12.1667	30161			3076.55
731	338601		12.1833	30904.8			2994.01
732	336279		12.2	30334.6			3056.93
733	344521		12.2167	29778.6			3120.6
734	328926		12.2333	32079.9			2871.4
735	332488		12.25	31420.6			2939.06
736	337181		12.2667	33214.9			2761.2
737	337432		12.2833	30222.6			3069.57
738	334693		12.3	30859.4			2998.93
739	335284		12.3167	30205.4			3071.51
740	339254		12.3333	31423.7			2938.74
741	334689		12.35	30652.5			3021.56
742	337796		12.3667	30024.8			3092.12
743	334417		12.3833	28659.9			3256.21
744	328658		12.4	29188.4			3190.84
745	337358		12.4167	29775.6			3120.95
746	337560		12.4333	31214.7			2960.78
747	335345		12.45	30249.8			3066.49
748	340699		12.4667	28930.2			3222.48
749	334025		12.4833	30211.5			3070.83
750	335957		12.5	30548.6			3033.05
751	328169		12.5167	29557.7			3146.57
752	339761		12.5333	29936			3102.33
753	336860		12.55	30020.8			3092.58
754	336528		12.5667	29413.4			3163.74
755	340511		12.5833	30698.9			3016.46
756	339294		12.6	29929			3103.15
757	330028		12.6167	30549.6			3032.93
758	331007		12.6333	29877.5			3109.1
759	335866		12.65	31248			2957.25
760	333958		12.6667	29938			3102.1
761	334860		12.6833	29320.6			3174.87
762	330940		12.7	28463.2			3281.15
763	332765		12.7167	28352.2			3295.37
764	332703		12.7333	30052.1			3088.99
765	336696		12.75	30397.2			3049.91
766	330646		12.7667	29335.7			3173.05
767	334021		12.7833	30910.9			2993.35
768	338755		12.8	31804.2			2899.35
769	335560		12.8167	31200.6			2962.28
770	330699		12.8333	29118.8			3199.32
771	339906		12.85	30003.6			3094.55
772	339960		12.8667	30734.3			3012.58
773	333201		12.8833	29725.1			3126.85
774	334776		12.9	29509.2			3152.31
775	336925		12.9167	30284.2			3062.61
776	340922		12.9333	28796			3239.14
777	334227		12.95	30884.6			2996.2
778	337487		12.9667	28313.9			3300.31
779	335305		12.9833	29555.6			3146.81
780	336458		13	32241.4			2855.24
781	332568		13.0167	30891.7			2995.43
782	327110		13.0333	28909			3225.1
783	333414		13.05	30950.2			2989.1
784	331848		13.0667	28286.7			3303.83
785	336420		13.0833	30087.4			3084.95
786	332884		13.1	29659.6			3134.55
787	331841		13.1167	30094.4			3084.14
788	331681		13.1333	30296.3			3061.25
789	334627		13.15	30088.4			3084.84
790	331588		13.1667	30435.5			3045.62
791	335406		13.1833	29825			3115.19
792	332445		13.2	30692.9			3017.12
793	333342		13.2167	32106.1			2868.76
794	330280		13.2333	29366			3169.42
795	334204		13.25	30891.7			2995.43
796	335100		13.2667	32411.1			2838.45
797	332212		13.2833	28946.3			3220.49
798	335919		13.3	29290.3			3178.52
799	329977		13.3167	29224.7			3186.44
800	332730		13.3333	30783.7			3007.18
801	327005		13.35	31828.5			2896.87
802	332850		13.3667	31280.3			2953.83
803	331693		13.3833	29129.9			3197.96
804	328361		13.4	29258			3182.41
805	334986		13.4167	31814.3			2898.31
806	330808		13.4333	30897.8			2994.77
807	334989		13.45	29209.6			3188.27
808	331597		13.4667	29128.9			3198.09
809	333798		13.4833	29852.3			3112.03
810	332007		13.5	31412.5			2939.9
811	331885		13.5167	30316.4			3058.97
812	332766		13.5333	31659.9			2914.18
813	334379		13.55	27915.6			3352.45
814	330310		13.5667	30983.6			2985.5
815	334363		13.5833	31435.8			2937.47
816	336726		13.6	30255.9			3065.8
817	325154		13.6167	30979.5			2985.94
818	333107		13.6333	30433.5			3045.85
819	332238		13.65	28745.6			3245.44
820	332357		13.6667	28635.6			3259.26
821	331725		13.6833	30236.7			3067.97
822	331708		13.7	29549.6			3147.53
823	330676		13.7167	31071.4			2976.07
824	327363		13.7333	30350.8			3055.11
825	335290		13.75	31975.9			2881.89
826	329291		13.7667	29782.7			3120.13
827	325200		13.7833	30914.9			2992.91
828	337023		13.8	30257.9			3065.57
829	330812		13.8167	28556			3269.34
830	332759		13.8333	30571.8			3030.47
831	333922		13.85	30775.6			3008.06
832	330594		13.8667	32440.3			2835.57
833	327186		13.8833	28616.5			3261.68
834	333964		13.9	29705			3129.21
835	328338		13.9167	29802.8			3117.78
836	329122		13.9333	31502.4			2930.51
837	328648		13.95	33223			2760.44
838	331203		13.9667	28067.8			3332.34
839	330593		13.9833	30024.8			3092.12
840	328858		14	29788.7			3119.42
841	331831		14.0167	31790.1			2900.79
842	328471		14.0333	31417.6			2939.38
843	335010		14.05	30391.1			3050.59
844	327916		14.0667	29904.7			3105.95
845	332945		14.0833	30679.8			3018.56
846	331161		14.1	30055.1			3088.64
847	323714		14.1167	30344.7			3055.79
848	323832		14.1333	32075.8			2871.81
849	330085		14.15	31647.8			2915.43
850	330836		14.1667	28892.9			3227.1
851	336320		14.1833	28685.1			3253.03
852	328563		14.2	29439.6			3160.6
853	333654		14.2167	30336.6			3056.7
854	325881		14.2333	29305.4			3176.69
855	328296		14.25	30483			3040.33
856	319769		14.2667	27330.7			3431.74
857	322278		14.2833	9512.56			10521.6
858	328150		14.3	3620.97			28215.9
859	334092		14.3167	2909.27			35204.9
860	327977		14.3333	3754.11			27202.7
861	332775		14.35	3504.84			29162.5
862	329305		14.3667	4311.79			23638.7
863	329500		14.3833	3789.15			26947.9
864	319424		14.4	4010.41			25441.6
865	321495		14.4167	3920.3			26034.5
866	326534		14.4333	3485.82			29323.6
867	332932		14.45	3304.64			30950.7
868	328686		14.4667	3947.34			25853.8
869	324326		14.4833	3128.47			32713.4
870	331798		14.5	3624.97			28184.4
871	328651		14.5167	3172.51			32254.4
872	325990		14.5333	3619.96			28223.8
873	328601		14.55	3410.74			29976.8
874	325567		14.5667	4094.51			24911.8
875	327458		14.5833	3468.8			29469.2
876	332985		14.6	3035.38			33727.5
877	324071		14.6167	4159.59			24516.5
878	335921		14.6333	3296.63			31026.7
879	328158		14.65	3371.7			30328
880	335270		14.6667	3621.97			28208
881	325837		14.6833	4210.66			24214.9
882	325392		14.7	3657.01			27934.4
883	325694		14.7167	3165.5			32326.6
884	326412		14.7333	3317.65			30827.9
885	324806		14.75	2936.29			34877.6
886	327051		14.7667	3394.73			30119.9
887	325182		14.7833	2943.3			34793.7
888	327037		14.8	3917.3			26054.7
889	329555		14.8167	3688.04			27696.4
890	321397		14.8333	3801.17			26861.6
891	322330		14.85	4016.42			25403
892	329720		14.8667	4051.46			25180.3
893	326645		14.8833	3778.14			27027.4
894	319955		14.9	4013.41			25422.3
895	326467		14.9167	3356.69			30465.2
896	330081		14.9333	3326.66			30743.4
897	330583		14.95	3218.55			31787.9
898	323247		14.9667	3143.48			32555.5
899	322230		14.9833	3637.98			28082.3
900	329505		15	3805.17			26832.9
901	320858		15.0167	3548.89			28796.2
902	323320		15.0333	3324.66			30762.2
903	324911		15.05	3756.12			27188
904	321140		15.0667	3246.58			31510.5
905	320654		15.0833	4214.66			24191.5
906	321641		15.1	3428.76			29817.4
907	322241		15.1167	3308.64			30912.8
908	323272		15.1333	3486.82			29315
909	322561		15.15	3036.38			33716.3
910	317998		15.1667	3531.87			28936.6
911	324673		15.1833	3542.88			28845.6
912	321282		15.2	3384.72			30210
913	326123		15.2167	3356.69			30465.2
914	324974		15.2333	3127.47			32724
915	326553		15.25	4019.42			25383.8
916	329725		15.2667	3045.39			33615.5
917	324992		15.2833	3456.79			29572.8
918	323131		15.3	3365.7			30382.7
919	325510		15.3167	3202.54			31948.7
920	324092		15.3333	3284.62			31141.5
921	329074		15.35	3736.09			27335.6
922	325605		15.3667	3721.08			27447.3
923	316675		15.3833	3577.92			28559.7
924	320998		15.4	3394.73			30119.9
925	328110		15.4167	3408.74			29994.6
926	323822		15.4333	4087.51			24955.1
927	323996		15.45	3627.97			28160.8
928	320302		15.4667	3625.97			28176.5
929	325622		15.4833	4003.4			25486.8
930	324682		15.5	3613.96			28271.3
931	324886		15.5167	3957.35			25787.5
932	327231		15.5333	3401.74			30057.1
933	327270		15.55	3428.76			29817.4
934	329733		15.5667	3359.69			30437.7
935	320988		15.5833	3502.84			29179.4
936	321906		15.6	3903.28			26149.6
937	323468		15.6167	4113.54			24794.9
938	318626		15.6333	3963.36			25747.9
939	318003		15.65	3272.61			31257.1
940	325242		15.6667	3567.91			28640.8
941	318557		15.6833	3935.32			25933.8
942	325371		15.7	3599.94			28382.8
943	320588		15.7167	4032.44			25300.7
944	318645		15.7333	3161.5			32368
945	327172		15.75	3799.16			26875.9
946	325960		15.7667	3852.22			26500.9
947	323972		15.7833	3669.02			27841.8
948	321426		15.8	3087.43			33153
949	322810		15.8167	3381.71			30237.2
950	319526		15.8333	3529.87			28953.2
951	322718		15.85	3540.88			28862.1
952	318586		15.8667	3444.78			29677.1
953	324084		15.8833	3132.47			32671.2
954	323368		15.9	3122.46			32777
955	321923		15.9167	3679.03			27765
956	322365		15.9333	3150.49			32482.3
957	318468		15.95	3883.26			26286.2
958	323413		15.9667	3386.72			30192
959	321578		15.9833	3200.54			31968.9
960	318256		16	2953.31			34674.6
961	321836		16.0167	4015.42			25409.5
962	324916		16.0333	3370.7			30337.1
963	323382		16.05	3755.11			27195.3
964	328536		16.0667	4569.13			22287.4
965	330070		16.0833	3402.74			30048.2
966	322473		16.1	3853.23			26493.9
967	322915		16.1167	3952.34			25820.6
968	322169		16.1333	3975.37			25669
969	313995		16.15	3840.21			26584.9
970	328329		16.1667	3894.27			26210.9
971	323235		16.1833	3547.89			28804.4
972	324623		16.2	3401.74			30057.1
973	318189		16.2167	62513.5			1301.5
974	322653		16.2333	95393.1			731.132
975	323571		16.25	93960.9			747.661
976	322792		16.2667	96758.9			715.825
977	316272		16.2833	92483.2			765.253
978	324544		16.3	95159.5			733.794
979	317920		16.3167	92856.4			760.757
980	322011		16.3333	95093.6			734.547
981	318183		16.35	94431			742.18
982	318722		16.3667	93662.7			751.167
983	322559		16.3833	92467.8			765.439
984	321628		16.4	95640			728.332
985	318744		16.4167	88861			810.848
986	320447		16.4333	91958.9			771.63
987	322572		16.45	94400.2			742.538
988	318680		16.4667	116875			531.807
989	316046		16.4833	119680			511.064
990	318326		16.5	140611			382.393
991	319986		16.5167	153868			319.007
992	318455		16.5333	152869			323.4
993	322261		16.55	154471			316.386
994	318893		16.5667	158317			300.115
995	322051		16.5833	217568			122.164
996	315829		16.6	218334			120.497
997	317195		16.6167	256227			50.426
998	322472		16.6333	325253			-35.2552
999	321859		16.65	327569			-37.504
1000	320393		16.6667	331325			-41.0845
1001	323689		16.6833	328764			-38.6519
1002	320315		16.7	331389			-41.1449
1003	323989		16.7167	326495			-36.4658
1004	321108		16.7333	324886			-34.8958
1005	320087		16.75	327923			-37.845
1006	317161		16.7667	328077			-37.9936
1007	320150		16.7833	327236			-37.1824
1008	311177		16.8	318596			-28.6096
1009	320531		16.8167	324315			-34.3352
1010	317044		16.8333	321690			-31.733
1011	321442		16.85	314010			-23.8673
1012	319598		16.8667	313417			-23.2448
1013	323372		16.8833	317992			-27.9929
1014	317468		16.9	311441			-21.1498
1015	321147		16.9167	311476			-21.1872
1016	323314		16.9333	317484			-27.4721
1017	321675		16.95	312220			-21.9792
1018	321101		16.9667	305830			-15.0566
1019	315134		16.9833	303751			-12.7407
1020	321320		17	309502			-19.0695
1021	315445		17.0167	312480			-22.2552
1022	318607		17.0333	309096			-18.6305
1023	319794		17.05	311134			-20.8228
1024	317236		17.0667	309101			-18.6352
1025	317223		17.0833	301373			-10.0542
1026	319650		17.1	307938			-17.3715
1027	324980		17.1167	303540			-12.5047
1028	314471		17.1333	301919			-10.674
1029	317045		17.15	303585			-12.5551
1030	322637		17.1667	303304			-12.2389
1031	319355		17.1833	302487			-11.3177
1032	319310		17.2	301113			-9.75723
1033	316255		17.2167	295876			-3.6769
1034	320713		17.2333	299319			-7.69872
1035	318090		17.25	294040			-1.49314
1036	317740		17.2667	296126			-3.97108
1037	312638		17.2833	297749			-5.87573
1038	319537		17.3	295623			-3.37705
1039	312739		17.3167	296347			-4.23262
1040	322057		17.3333	297474			-5.5552
1041	318456		17.35	298499			-6.74887
1042	318802		17.3667	298169			-6.365
1043	324515		17.3833	295173			-2.84334
1044	323539		17.4	303996			-13.0156
1045	317931		17.4167	285573			8.93803
1046	317520		17.4333	296587			-4.51437
1047	319514		17.45	299016			-7.34851
1048	316655		17.4667	295638			-3.39514
1049	318370		17.4833	297887			-6.03639
1050	319465		17.5	295111			-2.77068
1051	311771		17.5167	294930			-2.55514
1052	316621		17.5333	299095			-7.43961
1053	315523		17.55	290500			2.7943
1054	317111		17.5667	292596			0.242634
1055	316316		17.5833	288283			5.53202
1056	317275		17.6	288437			5.34073
1057	319556		17.6167	296179			-4.03426
1058	324241		17.6333	297521			-5.61014
1059	311233		17.65	288718			4.99125
1060	312964		17.6667	287204			6.88046
1061	319946		17.6833	291051			2.12009
1062	317862		17.7	286391			7.90301
1063	320413		17.7167	292882			-0.102648
1064	328332		17.7333	292748			0.0593652
1065	317371		17.75	286521			7.73951
1066	310948		17.7667	292224			0.693046
1067	317173		17.7833	282843			12.4346
1068	318049		17.8	292052			0.9021
1069	315072		17.8167	286241			8.09275
1070	316654		17.8333	287836			6.08929
1071	315272		17.85	290526			2.7622
1072	310343		17.8667	286378			7.91948
1073	315087		17.8833	285784			8.6701
1074	317499		17.9	290994			2.18942
1075	317634		17.9167	288228			5.60123
1076	317728		17.9333	287151			6.94744
1077	318562		17.95	293572			-0.932956
1078	318429		17.9667	283646			11.3986
1079	314288		17.9833	292244			0.669236
1080	321345		18	288349			5.45058
1081	314437		18.0167	285275			9.31568
1082	317313		18.0333	290064			3.32872
1083	323390		18.05	284909			9.78152
1084	319755		18.0667	282024			13.4961
1085	313165		18.0833	291608			1.4404
1086	318456		18.1	288170			5.6732
1087	311316		18.1167	285184			9.43203
1088	316317		18.1333	280490			15.5023
1089	317975		18.15	283311			11.8303
1090	318303		18.1667	281141			14.6489
1091	313086		18.1833	287419			6.61134
1092	319196		18.2	281886			13.6759
1093	314998		18.2167	286921			7.23621
1094	314976		18.2333	278629			17.9653
1095	316955		18.25	284193			10.6971
1096	315880		18.2667	273659			24.7083
1097	312632		18.2833	274848			23.0731
1098	314460		18.3	277889			18.9543
1099	313768		18.3167	274272			23.8644
1100	313104		18.3333	273757			24.5734
1101	316468		18.35	275972			21.5399
1102	310192		18.3667	283660			11.3804
1103	309249		18.3833	280628			15.3207
1104	311840		18.4	275655			21.9713
1105	312639		18.4167	278421			18.2436
1106	313427		18.4333	277205			19.8724
1107	324526		18.45	274610			23.3991
1108	318760		18.4667	269910			29.9597
1109	314958		18.4833	278727			17.8349
1110	308417		18.5	272744			25.9765
1111	313417		18.5167	274316			23.8031
1112	318585		18.5333	276614			20.6699
1113	316068		18.55	269476			30.5766
1114	318547		18.5667	276176			21.2628
1115	311461		18.5833	276698			20.5567
1116	308993		18.6	278682			17.8957
1117	311778		18.6167	277915			18.9194
1118	312554		18.6333	275243			22.5325
1119	310345		18.65	270901			28.5573
1120	313877		18.6667	277215			19.8592
1121	309652		18.6833	275763			21.8249
1122	320576		18.7	270287			29.4246
1123	312590		18.7167	273335			25.1572
1124	318941		18.7333	272967			25.6673
1125	313161		18.75	271314			27.9756
1126	314005		18.7667	265324			36.584
1127	317254		18.7833	271260			28.0519
1128	307770		18.8	267231			33.8011
1129	310325		18.8167	271771			27.3349
1130	313327		18.8333	271288			28.0122
1131	314112		18.85	266933			34.2331
1132	315732		18.8667	267827			32.9397
1133	318157		18.8833	273819			24.488
1134	309610		18.9	264735			37.4516
1135	318467		18.9167	265660			36.0914
1136	315003		18.9333	265984			35.6157
1137	312601		18.95	266121			35.4163
1138	313810		18.9667	266038			35.5381
1139	313647		18.9833	266297			35.1585
1140	306919		19	264690			37.5171
1141	316335		19.0167	266199			35.3024
1142	311667		19.0333	264709			37.4899
1143	311262		19.05	264007			38.5283
1144	315314		19.0667	264007			38.5283
1145	310596		19.0833	267837			32.9256
1146	318763		19.1	261917			41.6559
1147	314999		19.1167	261384			42.4617
1148	311297		19.1333	260225			44.2231
1149	315778		19.15	265611			36.1628
1150	311079		19.1667	266835			34.3763
1151	309627		19.1833	262817			40.3032
1152	308890		19.2	258104			47.491
1153	316900		19.2167	263373			39.4719
1154	315597		19.2333	262656			40.5448
1155	311889		19.25	265011			37.0445
1156	314034		19.2667	257501			48.4294
1157	311796		19.2833	262489			40.7947
1158	315664		19.3	265554			36.2454
1159	310682		19.3167	255094			52.2203
1160	316938		19.3333	261515			42.262
1161	308092		19.35	261404			42.4306
1162	315126		19.3667	261155			42.8075
1163	308396		19.3833	259326			45.6019
1164	314432		19.4	258768			46.4616
1165	310214		19.4167	260153			44.3338
1166	309879		19.4333	261329			42.5436
1167	314048		19.45	258441			46.9681
1168	310613		19.4667	257271			48.7887
1169	316611		19.4833	253316			55.0659
1170	311172		19.5	262295			41.0858
1171	314349		19.5167	258334			47.1339
1172	314703		19.5333	259946			44.6497
1173	314535		19.55	264292			38.1062
1174	308672		19.5667	260759			43.4088
1175	314735		19.5833	257021			49.179
1176	308872		19.6	257356			48.6553
1177	310522		19.6167	252132			56.9844
1178	308699		19.6333	261711			41.9661
1179	311312		19.65	259594			45.1899
1180	310244		19.6667	253264			55.1494
1181	312835		19.6833	254383			53.3526
1182	313821		19.7	256346			50.2389
1183	300982		19.7167	257636			48.2188
1184	306410		19.7333	254509			53.1525
1185	310484		19.75	255503			51.5709
1186	308240		19.7667	254387			53.3474
1187	315946		19.7833	254022			53.9314
1188	320615		19.8	257474			48.4715
1189	314583		19.8167	259896			44.7275
1190	311187		19.8333	257517			48.4041
1191	308712		19.85	252032			57.146
1192	305566		19.8667	252489			56.4042
1193	312743		19.8833	254364			53.3836
1194	311107		19.9	251986			57.2215
1195	309747		19.9167	259759			44.9362
1196	305026		19.9333	254961			52.4315
1197	310706		19.95	251387			58.1989
1198	315276		19.9667	253245			55.1807
1199	313657		19.9833	255685			51.2819
1200	314140		20	253521			54.7357
1201	310305		20.0167	254445			53.2542
1202	311383		20.0333	257702			48.1161
1203	310381		20.05	255362			51.7934
1204	304918		20.0667	248968			62.1988
1205	309538		20.0833	248660			62.712
1206	315161		20.1	253774			54.3297
1207	309598		20.1167	254153			53.7204
1208	314251		20.1333	253662			54.5083
1209	313594		20.15	252609			56.2083
1210	308062		20.1667	252754			55.9741
1211	310777		20.1833	255226			52.0093
1212	313696		20.2	244789			69.2911
1213	310246		20.2167	254174			53.6876
1214	312170		20.2333	250204			60.1459
1215	312019		20.25	252233			56.8195
1216	312524		20.2667	249038			62.0819
1217	310731		20.2833	250176			60.1922
1218	307801		20.3	256432			50.1029
1219	312003		20.3167	251713			57.6665
1220	304382		20.3333	256090			50.6422
1221	308178		20.35	250824			59.1241
1222	308866		20.3667	254829			52.6412
1223	314436		20.3833	252194			56.8826
1224	306724		20.4	251467			58.0683
1225	308118		20.4167	245304			68.4048
1226	313593		20.4333	256177			50.506
1227	305565		20.45	251067			58.7238
1228	308499		20.4667	248347			63.2372
1229	312360		20.4833	246105			67.0324
1230	312163		20.5	252538			56.3237
1231	311260		20.5167	240891			76.1292
1232	307383		20.5333	246421			66.4924
1233	310425		20.55	250598			59.4949
1234	302304		20.5667	248348			63.2353
1235	309168		20.5833	246493			66.3696
1236	315042		20.6	244153			70.3919
1237	314651		20.6167	246167			66.9257
1238	305367		20.6333	249613			61.1243
1239	313934		20.65	241739			74.6243
1240	311903		20.6667	244579			69.6537
1241	311084		20.6833	246023			67.1722
1242	312439		20.7	245893			67.3949
1243	306814		20.7167	247960			63.8869
1244	309481		20.7333	240720			76.4341
1245	304910		20.75	246842			65.7764
1246	310053		20.7667	245125			68.7122
1247	308405		20.7833	244019			70.6254
1248	312746		20.8	242524			73.2391
1249	307194		20.8167	246372			66.5768
1250	309037		20.8333	249658			61.0491
1251	309973		20.85	240628			76.5992
1252	311957		20.8667	244649			69.5328
1253	309107		20.8833	243443			71.6277
1254	315204		20.9	247482			64.6931
1255	307707		20.9167	246984			65.5352
1256	307409		20.9333	243353			71.7855
1257	309002		20.95	250183			60.1798
1258	310626		20.9667	247707			64.3132
1259	305269		20.9833	241591			74.8852
1260	305898		21	239221			79.1272
1261	306296		21.0167	244318			70.1064
1262	311015		21.0333	244858			69.1722
1263	306987		21.05	240272			77.2358
1264	306532		21.0667	240644			76.5704
1265	309600		21.0833	238009			81.3307
1266	310498		21.1	241729			74.6414
1267	308735		21.1167	246320			66.6649
1268	304638		21.1333	241666			74.7518
1269	302236		21.15	242907			72.5649
1270	310754		21.1667	246672			66.0654
1271	302803		21.1833	241666			74.7518
1272	303912		21.2	236418			84.2542
1273	309223		21.2167	242669			72.9839
1274	311051		21.2333	241922			74.299
1275	299659		21.25	241622			74.8299
1276	299416		21.2667	242987			72.4254
1277	306894		21.2833	239120			79.3098
1278	310776		21.3	241880			74.3731
1279	307182		21.3167	242260			73.703
1280	305152		21.3333	243117			72.1975
1281	310146		21.35	242578			73.1427
1282	306060		21.3667	237763			81.7803
1283	308480		21.3833	239808			78.0693
1284	306396		21.4	241821			74.4777
1285	312803		21.4167	239233			79.1058
1286	308288		21.4333	236362			84.3576
1287	307109		21.45	235155			86.6049
1288	304241		21.4667	234901			87.0812
1289	312219		21.4833	241684			74.7214
1290	303401		21.5	239316			78.9564
1291	310499		21.5167	241704			74.6852
1292	306511		21.5333	235256			86.4163
1293	310160		21.55	238566			80.3151
1294	303244		21.5667	236581			83.9525
1295	306269		21.5833	241535			74.9843
1296	309537		21.6	234938			87.0108
1297	302793		21.6167	236687			83.7581
1298	312522		21.6333	236046			84.9447
1299	312491		21.65	234355			88.1074
1300	302508		21.6667	237454			82.345
1301	308884		21.6833	241520			75.011
1302	311510		21.7	239202			79.1622
1303	309504		21.7167	236140			84.7694
1304	307396		21.7333	229635			97.1791
1305	306463		21.75	233676			89.3901
1306	308245		21.7667	233238			90.2207
1307	308416		21.7833	239143			79.269
1308	312207		21.8	236008			85.0145
1309	308621		21.8167	231585			93.3872
1310	299254		21.8333	234479			87.8731
1311	303454		21.85	235717			85.5554
1312	301484		21.8667	235593			85.7873
1313	306377		21.8833	231066			94.3901
1314	301724		21.9	234126			88.5382
1315	306003		21.9167	233159			90.3717
1316	302856		21.9333	235574			85.8233
1317	304755		21.95	232721			91.2058
1318	302132		21.9667	229842			96.7738
1319	297755		21.9833	232058			92.4751
1320	310932		22	233025			90.6269
1321	305730		22.0167	232398			91.8232
1322	303809		22.0333	233572			89.5873
1323	305955		22.05	233785			89.1829
1324	305636		22.0667	227026			102.358
1325	306580		22.0833	233585			89.5609
1326	309655		22.1	232359			91.8992
1327	304953		22.1167	226340			103.737
1328	313269		22.1333	232336			91.9423
1329	308889		22.15	238972			79.5782
1330	307411		22.1667	231760			93.0484
1331	304978		22.1833	230161			96.1494
1332	304498		22.2	231632			93.2963
1333	303859		22.2167	237316			82.5993
1334	310360		22.2333	230830			94.8474
1335	300901		22.25	232463			91.7
1336	311591		22.2667	231886			92.8069
1337	305621		22.2833	236581			83.9525
1338	311682		22.3	225579			105.281
1339	312434		22.3167	228923			98.5809
1340	306069		22.3333	228617			99.1864
1341	302744		22.35	234253			88.2995
1342	304539		22.3667	231710			93.1454
1343	300042		22.3833	231196			94.139
1344	305818		22.4	230853			94.8037
1345	310994		22.4167	227806			100.797
1346	306382		22.4333	226353			103.711
1347	306843		22.45	229190			98.055
1348	305878		22.4667	228089			100.234
1349	304835		22.4833	231466			93.6168
1350	302165		22.5	223165			110.239
1351	311997		22.5167	230183			96.1076
1352	304520		22.5333	226786			102.839
1353	307790		22.55	232517			91.5953
1354	304670		22.5667	225587			105.263
1355	306534		22.5833	232611			91.4169
1356	299116		22.6	226008			104.41
1357	313122		22.6167	225419			105.605
1358	300977		22.6333	225185			106.082
1359	302507		22.65	229154			98.1246
1360	315090		22.6667	227133			102.143
1361	298301		22.6833	228789			98.8453
1362	309671		22.7	228389			99.6383
1363	308030		22.7167	222645			111.323
1364	303021		22.7333	224018			108.476
1365	306998		22.75	226184			104.053
1366	306785		22.7667	230016			96.4342
1367	294382		22.7833	228625			99.1694
1368	306820		22.8	227644			101.119
1369	303334		22.8167	224668			107.139
1370	299770		22.8333	225945			104.538
1371	302609		22.85	225171			106.111
1372	312180		22.8667	228515			99.3878
1373	304003		22.8833	227981			100.449
1374	303506		22.9	224645			107.187
1375	308055		22.9167	228477			99.4621
1376	313713		22.9333	222775			111.051
1377	304199		22.95	223898			108.723
1378	301069		22.9667	229535			97.3767
1379	303494		22.9833	225671			105.094
1380	307976		23	225928			104.57
1381	307388		23.0167	221244			114.266
1382	303730		23.0333	222997			110.59
1383	299766		23.05	222248			112.153
1384	301637		23.0667	224635			107.207
1385	302574		23.0833	224054			108.401
1386	301719		23.1	218336			120.493
1387	301453		23.1167	223893			108.734
1388	302583		23.1333	222235			112.179
1389	304227		23.15	222863			110.869
1390	303273		23.1667	227188			102.031
1391	297606		23.1833	225235			105.98
1392	310218		23.2	225911			104.605
1393	303766		23.2167	222953			110.682
1394	299922		23.2333	220747			115.319
1395	305762		23.25	224740			106.992
1396	307206		23.2667	222964			110.657
1397	305548		23.2833	224446			107.595
1398	313961		23.3	226291			103.836
1399	305986		23.3167	225331			105.784
1400	299921		23.3333	219350			118.302
1401	308103		23.35	221547			113.626
1402	311672		23.3667	229206			98.0234
1403	304989		23.3833	225397			105.651
1404	313885		23.4	224037			108.436
1405	307744		23.4167	220522			115.795
1406	301364		23.4333	223231			110.104
1407	299719		23.45	225248			105.954
1408	303879		23.4667	220208			116.465
1409	305486		23.4833	222892			110.809
1410	303742		23.5	220695			115.428
1411	306446		23.5167	222739			111.127
1412	302582		23.5333	224560			107.361
1413	306977		23.55	219025			119.003
1414	303998		23.5667	222123			112.415
1415	299175		23.5833	227325			101.757
1416	305956		23.6	223681			109.171
1417	306559		23.6167	219060			118.927
1418	308694		23.6333	222633			111.348
1419	305814		23.65	222429			111.774
1420	303794		23.6667	216799			123.852
1421	302323		23.6833	214448			129.084
1422	303570		23.7	219843			117.245
1423	303470		23.7167	216847			123.746
1424	304637		23.7333	220878			115.04
1425	299966		23.75	218539			120.053
1426	307357		23.7667	216800			123.85
1427	299915		23.7833	222794			111.011
1428	302162		23.8	218351			120.46
1429	297120		23.8167	216376			124.784
1430	304257		23.8333	218332			120.502
1431	311351		23.85	218728			119.644
1432	299908		23.8667	218236			120.711
1433	308223		23.8833	224462			107.563
1434	298663		23.9	214718			128.475
1435	306319		23.9167	218961			119.141
1436	303132		23.9333	217422			122.484
1437	308734		23.95	219329			118.347
1438	307824		23.9667	219258			118.501
1439	304899		23.9833	220434			115.984
1440	309908		24	219213			118.598
1441	304535		24.0167	220847			115.106
1442	299404		24.0333	221095			114.58
1443	304896		24.05	217794			121.673
1444	306301		24.0667	218224			120.736
1445	297696		24.0833	218655			119.801
1446	301321		24.1	217466			122.388
1447	298886		24.1167	222364			111.911
1448	301665		24.1333	215597			126.511
1449	299719		24.15	211267			136.347
1450	301205		24.1667	217343			122.657
1451	297825		24.1833	219888			117.149
1452	302996		24.2	219045			118.959
1453	306802		24.2167	212103			134.416
1454	306079		24.2333	218169			120.854
1455	306058		24.25	215404			126.941
1456	302883		24.2667	216347			124.848
1457	195670		24.2833	212824			132.764
1458	2921.28		24.3	217932			121.37
1459	3781.14		24.3167	216456			124.607
1460	2838.21		24.3333	214454			129.069
1461	2956.31		24.35	216156			125.27
1462	2446.9		24.3667	214598			128.746
1463	2715.11		24.3833	219547			117.879
1464	2773.15		24.4	221015			114.75
1465	5266.16		24.4167	219412			118.168
1466	292377		24.4333	211132			136.66
1467	288600		24.45	213502			131.221
1468	290564		24.4667	218436			120.275
1469	295411		24.4833	211211			136.475
1470	289600		24.5	214778			128.341
1471	291210		24.5167	221175			114.411
1472	291055		24.5333	211372			136.102
1473	286336		24.55	215468			126.799
1474	286488		24.5667	215819			126.018
1475	290048		24.5833	213458			131.32
1476	288330		24.6	214215			129.607
1477	286670		24.6167	212115			134.389
1478	292011		24.6333	211524			135.752
1479	290945		24.65	218295			120.581
1480	289656		24.6667	215012			127.818
1481	287282		24.6833	213699			130.774
1482	286890		24.7	211551			135.688
1483	291056		24.7167	215036			127.763
1484	288495		24.7333	210955			137.071
1485	287707		24.75	210971			137.034
1486	287326		24.7667	211980			134.7
1487	290181		24.7833	216143			125.301
1488	290883		24.8	215234			127.322
1489	293245		24.8167	215786			126.091
1490	292854		24.8333	216112			125.369
1491	285234		24.85	212560			133.367
1492	290439		24.8667	214058			129.961
1493	284656		24.8833	214702			128.511
1494	286418		24.9	215042			127.751
1495	295877		24.9167	209866			139.615
1496	283667		24.9333	212677			133.101
1497	291580		24.95	209546			140.369
1498	284090		24.9667	210543			138.029
1499	279079		24.9833	209581			140.286
1500	290649		25	204158			153.396
1501	284762		25.0167	210117			139.025
1502	290620		25.0333	208038			143.946
1503	280303		25.05	215054			127.723
1504	284491		25.0667	210067			139.143
1505	289929		25.0833	211207			136.485
1506	285381		25.1	214144			129.769
1507	284746		25.1167	208857			141.997
1508	281185		25.1333	210563			137.984
1509	286021		25.15	211044			136.863
1510	292352		25.1667	209925			139.477
1511	41949.9		25.1833	209290			140.972
1512	3100.44		25.2	204061			153.639
1513	3030.38		25.2167	213879			130.366
1514	2675.07		25.2333	208029			143.967
1515	3170.51		25.25	215269			127.244
1516	3268.6		25.2667	210831			137.359
1517	152131		25.2833	212696			133.057
1518	179660		25.3	207481			145.28
1519	175572		25.3167	208405			143.07
1520	164674		25.3333	211816			135.078
1521	158574		25.35	215260			127.263
1522	153124		25.3667	213565			131.078
1523	143774		25.3833	208250			143.441
1524	136761		25.4	208951			141.773
1525	133534		25.4167	213764			130.626
1526	130021		25.4333	205055			151.181
1527	127766		25.45	211255			136.374
1528	116351		25.4667	206310			148.112
1529	120221		25.4833	210770			137.5
1530	118202		25.5	204824			151.749
1531	112378		25.5167	206285			148.171
1532	111186		25.5333	206561			147.502
1533	108584		25.55	211957			134.752
1534	102093		25.5667	204035			153.702
1535	106517		25.5833	207904			144.267
1536	102242		25.6	210321			138.549
1537	99588		25.6167	205717			149.556
1538	95812.9		25.6333	210176			138.888
1539	95346.7		25.65	212960			132.453
1540	95316.9		25.6667	202171			158.377
1541	93337.7		25.6833	205799			149.356
1542	92237.5		25.7	209264			141.032
1543	93155.7		25.7167	206456			147.758
1544	90478.9		25.7333	206343			148.031
1545	89604.6		25.75	199714			164.671
1546	85276.6		25.7667	205977			148.922
1547	85612.1		25.7833	207955			144.145
1548	84435.4		25.8	207849			144.4
1549	82424.7		25.8167	203239			155.688
1550	86011.2		25.8333	202805			156.776
1551	82951.6		25.85	208482			142.888
1552	78659.9		25.8667	205506			150.074
1553	78337.3		25.8833	208954			141.768
1554	76786.7		25.9	205609			149.821
1555	78594.3		25.9167	206340			148.039
1556	74148.6		25.9333	203138			155.941
1557	76611.7		25.95	204091			153.562
1558	73571		25.9667	203833			154.204
1559	71820.2		25.9833	207408			145.457
1560	72560.1		26	204354			152.911
1561	72346.4		26.0167	207294			145.731
1562	74147.6		26.0333	202428			157.727
1563	69486.2		26.05	210096			139.075
1564	66211.3		26.0667	206475			147.711
1565	68426.6		26.0833	203514			155
1566	68604.2		26.1	208132			143.723
1567	69765		26.1167	204040			153.689
1568	65863.4		26.1333	202783			156.833
1569	64685.6		26.15	207162			146.049
1570	63994.4		26.1667	204689			152.082
1571	65075.1		26.1833	209259			141.045
1572	63465.4		26.2	210468			138.205
1573	61462.2		26.2167	205968			148.943
1574	62933.4		26.2333	203260			155.635
1575	61568.1		26.25	207134			146.115
1576	63272.7		26.2667	205712			149.569
1577	61038.5		26.2833	199054			166.39
1578	60575.1		26.3	201549			159.955
1579	57673.1		26.3167	209025			141.599
1580	60972.3		26.3333	202552			157.413
1581	59741.2		26.35	197730			169.868
1582	58877.9		26.3667	205662			149.691
1583	60487.5		26.3833	204354			152.911
1584	57940.7		26.4	203760			154.387
1585	57573.3		26.4167	200564			162.477
1586	55178.2		26.4333	202197			158.31
1587	54383.2		26.45	204273			153.111
1588	58058.7		26.4667	201592			159.847
1589	54733.9		26.4833	206659			147.265
1590	56697.5		26.5	205011			151.288
1591	52236.2		26.5167	203217			155.744
1592	55361.2		26.5333	203691			154.559
1593	54423.9		26.55	201182			160.893
1594	53976.7		26.5667	203378			155.34
1595	53104.8		26.5833	204201			153.29
1596	53611.8		26.6	209506			140.462
1597	51247.9		26.6167	209322			140.896
1598	50917.9		26.6333	198923			166.731
1599	55370.3		26.65	204085			153.578
1600	49689.5		26.6667	202583			157.336
1601	50108.8		26.6833	202070			158.633
1602	50878.3		26.7	202307			158.033
1603	52993		26.7167	204739			151.959
1604	48122.7		26.7333	200562			162.483
1605	51849.2		26.75	201026			161.292
1606	50137.2		26.7667	204366			152.882
1607	48419		26.7833	196274			173.751
1608	48960.8		26.8	204024			153.728
1609	47975.6		26.8167	204525			152.487
1610	49569.8		26.8333	203373			155.353
1611	49632.7		26.85	198410			168.077
1612	48497.1		26.8667	199712			164.677
1613	48764		26.8833	204467			152.632
1614	47957.3		26.9	202779			156.843
1615	47139.8		26.9167	202379			157.85
1616	48077.1		26.9333	198550			167.709
1617	45706.9		26.95	200121			163.619
1618	46014.1		26.9667	201619			159.776
1619	49344.4		26.9833	205330			150.504
1620	48553.9		27	201009			161.336
1621	46692.5		27.0167	202636			157.202
1622	47580		27.0333	202132			158.477
1623	46682.4		27.05	202513			157.513
1624	44744		27.0667	202055			158.67
1625	45267		27.0833	200429			162.824
1626	47173.2		27.1	202344			157.939
1627	45291.3		27.1167	204664			152.143
1628	46676.3		27.1333	205175			150.885
1629	45468.7		27.15	198720			167.261
1630	43174.4		27.1667	198636			167.484
1631	44819		27.1833	198211			168.599
1632	44238.3		27.2	199977			163.989
1633	45834.7		27.2167	204019			153.742
1634	44400.4		27.2333	201728			159.501
1635	44666.9		27.25	198638			167.478
1636	42147.3		27.2667	206843			146.819
1637	43921.1		27.2833	197278			171.067
1638	43610		27.3	200059			163.778
1639	44291		27.3167	201945			158.95
1640	44993.3		27.3333	194643			178.167
1641	46615.4		27.35	201102			161.096
1642	42299.3		27.3667	199046			166.409
1643	42189.9		27.3833	202451			157.668
1644	43919.1		27.4	203143			155.928
1645	43957.6		27.4167	198890			166.817
1646	41386.9		27.4333	197284			171.053
1647	42114.9		27.45	197307			170.991
1648	40987		27.4667	197060			171.649
1649	42181.8		27.4833	202051			158.681
1650	42576.8		27.5	198186			168.666
1651	41251.2		27.5167	202088			158.587
1652	40725.8		27.5333	198947			166.67
1653	43249.4		27.55	196261			173.785
1654	43161.2		27.5667	198843			166.942
1655	41606.6		27.5833	194717			177.964
1656	40990		27.6	198575			167.643
1657	42878.6		27.6167	201420			160.285
1658	40778.4		27.6333	196768			172.427
1659	39864.4		27.65	200757			161.981
1660	39567.9		27.6667	196727			172.537
1661	40695.4		27.6833	195852			174.887
1662	39251.2		27.7	198494			167.854
1663	41118.6		27.7167	199871			164.264
1664	40191.3		27.7333	197509			170.456
1665	37087.6		27.75	197022			171.75
1666	39507.2		27.7667	196271			173.759
1667	39421.2		27.7833	203515			154.997
1668	40090.1		27.8	199396			165.499
1669	38967.9		27.8167	196991			171.832
1670	39542.6		27.8333	198493			167.857
1671	37185.7		27.85	193925			180.134
1672	38201.1		27.8667	196772			172.416
1673	39223.9		27.8833	195109			176.896
1674	36980.4		27.9	198484			167.882
1675	38348.8		27.9167	196389			173.441
1676	39816.9		27.9333	202449			157.673
1677	38153.5		27.95	202611			157.266
1678	36910.6		27.9667	199375			165.551
1679	38175.8		27.9833	192944			182.847
1680	37603.3		28	197158			171.386
1681	39850.3		28.0167	193628			180.951
1682	37811.7		28.0333	192304			184.631
1683	39097.4		28.05	199257			165.861
1684	36968.2		28.0667	190472			189.806
1685	37398		28.0833	197191			171.298
1686	36661.9		28.1	194965			177.288
1687	38066.5		28.1167	198906			166.775
1688	37828.8		28.1333	199955			164.047
1689	36927.8		28.15	196575			172.943
1690	37691.3		28.1667	198052			169.019
1691	37336.3		28.1833	198351			168.231
1692	38163.6		28.2	195495			175.85
1693	36743.8		28.2167	194806			177.722
1694	34687.9		28.2333	195717			175.25
1695	35754.1		28.25	195185			176.692
1696	36506.2		28.2667	194275			179.173
1697	36868.1		28.2833	192875			183.038
1698	36642.7		28.3	200179			163.468
1699	36216		28.3167	200314			163.12
1700	37528.5		28.3333	195398			176.114
1701	36011.8		28.35	189505			192.576
1702	36222.1		28.3667	194774			177.808
1703	35418.5		28.3833	200222			163.358
1704	35936		28.4	190166			190.68
1705	35802.6		28.4167	194198			179.385
1706	35779.3		28.4333	192531			183.998
1707	35060.7		28.45	192928			182.891
1708	39473.8		28.4667	194952			177.323
1709	38318.4		28.4833	190606			189.423
1710	36439.5		28.5	196901			172.073
1711	37011.7		28.5167	193211			182.106
1712	34980.9		28.5333	193821			180.42
1713	35436.7		28.55	197740			169.843
1714	36719.5		28.5667	195663			175.396
1715	34230.2		28.5833	193617			180.984
1716	37528.5		28.6	195654			175.419
1717	34298.9		28.6167	190947			188.454
1718	33707.9		28.6333	195505			175.824
1719	34952.6		28.65	192297			184.652
1720	36799.4		28.6667	194318			179.054
1721	38722		28.6833	195594			175.583
1722	35944.1		28.7	195699			175.299
1723	35410.4		28.7167	195273			176.453
1724	33868.5		28.7333	195479			175.893
1725	35667.1		28.75	196523			173.082
1726	35305.3		28.7667	191690			186.355
1727	33764.4		28.7833	192262			184.75
1728	35065.8		28.8	196487			173.179
1729	35315.4		28.8167	193209			182.112
1730	32745.3		28.8333	196820			172.288
1731	34184.7		28.85	196458			173.256
1732	35250.7		28.8667	194284			179.15
1733	35981.5		28.8833	191822			185.983
1734	33439.2		28.9	193400			181.584
1735	34768.7		28.9167	192927			182.894
1736	33385.6		28.9333	192589			183.835
1737	34953.6		28.95	195111			176.891
1738	33967.5		28.9667	194022			179.869
1739	33013.9		28.9833	192484			184.128
1740	35998.7		29	191464			186.991
1741	35758.1		29.0167	193208			182.115
1742	35944.1		29.0333	193093			182.432
1743	31880		29.05	194045			179.805
1744	32403		29.0667	199276			165.811
1745	36479.9		29.0833	191822			185.983
1746	34090.7		29.1	197279			171.064
1747	34014		29.1167	192091			185.227
1748	34499.9		29.1333	192897			182.977
1749	34140.2		29.15	194013			179.892
1750	32749.4		29.1667	193103			182.406
1751	33709.9		29.1833	193572			181.106
1752	34008.9		29.2	189602			192.299
1753	34865.7		29.2167	193492			181.329
1754	34050.3		29.2333	194864			177.563
1755	34342.3		29.25	194587			178.32
1756	33611.9		29.2667	197852			169.546
1757	34012.9		29.2833	192095			185.216
1758	32724.1		29.3	195293			176.398
1759	33728.1		29.3167	189839			191.617
1760	32543.3		29.3333	200779			161.924
1761	32939.2		29.35	187519			198.358
1762	34660.6		29.3667	190918			188.538
1763	33724		29.3833	189505			192.576
1764	34527.2		29.4	193318			181.81
1765	34255.4		29.4167	189842			191.608
1766	33738.2		29.4333	192125			185.132
1767	35772.3		29.45	190909			188.562
1768	33100.8		29.4667	190266			190.392
1769	33709.9		29.4833	193352			181.716
1770	33686.7		29.5	190748			189.019
1771	33499.8		29.5167	195345			176.257
1772	32669.6		29.5333	189313			193.131
1773	33314.9		29.55	189590			192.332
1774	34302.9		29.5667	193998			179.933
1775	33069.5		29.5833	189937			191.335
1776	32144.5		29.6	194009			179.904
1777	36442.5		29.6167	191660			186.439
1778	31399.4		29.6333	188118			196.602
1779	33809.9		29.65	191057			188.141
1780	33702.8		29.6667	191137			187.916
1781	33452.3		29.6833	190039			191.043
1782	32185.9		29.7	195015			177.153
1783	32643.3		29.7167	191403			187.165
1784	32830.1		29.7333	192710			183.498
1785	34234.2		29.75	188270			196.157
1786	32653.4		29.7667	199371			165.562
1787	32122.3		29.7833	191958			185.602
1788	31880		29.8	192957			182.812
1789	32915		29.8167	191709			186.302
1790	33910.9		29.8333	185103			205.56
1791	33343.2		29.85	190585			189.483
1792	33859.4		29.8667	191422			187.111
1793	32476.7		29.8833	187540			198.296
1794	33611.9		29.9	192933			182.876
1795	32241.4		29.9167	190011			191.122
1796	31055.2		29.9333	189670			192.101
1797	31756.8		29.95	194369			178.915
1798	32053.6		29.9667	189078			193.81
1799	31779		29.9833	193053			182.544
1800	32381.8		30	192235			184.824
1801	30174.2		30.0167	186443			201.541
1802	33533.1		30.0333	186473			201.453
1803	30312.4		30.05	192991			182.717
1804	33319		30.0667	190684			189.203
1805	31187.4		30.0833	190678			189.218
1806	33953.3		30.1	188556			195.324
1807	32275.8		30.1167	191510			186.863
1808	33337.2		30.1333	191335			187.356
1809	33965.5		30.15	189143			193.621
1810	32346.4		30.1667	194650			178.147
1811	32209.1		30.1833	189386			192.921
1812	34177.6		30.2	186889			200.219
1813	30604.1		30.2167	187887			197.277
1814	32887.7		30.2333	191415			187.129
1815	32211.1		30.25	191170			187.823
1816	32915		30.2667	184487			207.423
1817	32552.4		30.2833	190368			190.102
1818	32440.3		30.3	187055			199.727
1819	32086.9		30.3167	190853			188.721
1820	34837.4		30.3333	189827			191.651
1821	33556.3		30.35	186456			201.503
1822	33220		30.3667	192198			184.928
1823	32438.3		30.3833	185268			205.062
1824	31731.6		30.4	191078			188.081
1825	33177.6		30.4167	189069			193.835
1826	33396.7		30.4333	187436			198.601
1827	32525.2		30.45	187843			197.407
1828	31338.9		30.4667	186074			202.641
1829	32903.9		30.4833	196173			174.022
1830	31440.8		30.5	187563			198.227
1831	34732.3		30.5167	188247			196.225
1832	33471.5		30.5333	187916			197.193
1833	31876.9		30.55	188289			196.101
1834	30683.8		30.5667	189194			193.474
1835	33521		30.5833	189408			192.857
1836	32968.5		30.6	190722			189.094
1837	31320.7		30.6167	189367			192.976
1838	31564		30.6333	193128			182.335
1839	31905.2		30.65	191927			185.688
1840	30486		30.6667	188395			195.793
1841	32649.4		30.6833	190315			190.253
1842	29603.1		30.7	188103			196.645
1843	31085.5		30.7167	184784			206.522
1844	32004.1		30.7333	188608			195.173
1845	31760.8		30.75	191138			187.913
1846	30005.6		30.7667	188919			194.27
1847	32053.6		30.7833	191014			188.264
1848	33205.8		30.8	193519			181.253
1849	32643.3		30.8167	186418			201.616
1850	33151.3		30.8333	184198			208.305
1851	33262.4		30.85	187994			196.964
1852	32760.5		30.8667	184840			206.352
1853	31417.6		30.8833	188479			195.549
1854	30466.8		30.9	186383			201.72
1855	33349.3		30.9167	187817			197.482
1856	30309.4		30.9333	184773			206.557
1857	33163.4		30.95	190465			189.824
1858	31671		30.9667	188358			195.901
1859	31180.4		30.9833	188062			196.766
1860	32665.5		31	188492			195.509
1861	31148.1		31.0167	190959			188.42
1862	32786.7		31.0333	186407			201.648
1863	31836.6		31.05	185006			205.85
1864	31162.2		31.0667	185142			205.441
1865	31769.9		31.0833	183251			211.206
1866	29931		31.1	188753			194.752
1867	31108.7		31.1167	190786			188.911
1868	32717		31.1333	183644			209.998
1869	32145.5		31.15	186243			202.136
1870	32312.1		31.1667	189238			193.345
1871	32348.5		31.1833	188213			196.324
1872	31902.2		31.2	188607			195.177
1873	29206.6		31.2167	183848			209.373
1874	32520.1		31.2333	183897			209.224
1875	32580.7		31.25	189367			192.976
1876	30842.2		31.2667	185885			203.207
1877	31648.8		31.2833	187125			199.518
1878	32175.8		31.3	186656			200.909
1879	32455.5		31.3167	185726			203.683
1880	32252.5		31.3333	181733			215.921
1881	32268.7		31.35	185335			204.858
1882	30694.9		31.3667	185925			203.087
1883	30063.2		31.3833	184536			207.275
1884	30982.5		31.4	187636			198.013
1885	30499.1		31.4167	191017			188.255
1886	33982.6		31.4333	187423			198.641
1887	31446.9		31.45	186944			200.056
1888	30290.2		31.4667	183106			211.652
1889	30479.9		31.4833	188988			194.071
1890	30851.3		31.5	190720			189.1
1891	31659.9		31.5167	188488			195.521
1892	31012.8		31.5333	184977			205.94
1893	33025.1		31.55	188891			194.35
1894	32249.5		31.5667	183267			211.157
1895	32201		31.5833	182408			213.815
1896	29850.3		31.6	187247			199.159
1897	32963.5		31.6167	188651			195.047
1898	32410.1		31.6333	187034			199.787
1899	30609.1		31.65	186197			202.275
1900	34175.6		31.6667	186286			202.01
1901	30955.3		31.6833	186128			202.48
1902	30939.1		31.7	177884			228.238
1903	30652.5		31.7167	183372			210.835
1904	30105.5		31.7333	188547			195.349
1905	30327.5		31.75	187933			197.144
1906	31388.3		31.7667	189424			192.811
1907	31697.2		31.7833	185503			204.352
1908	30578.8		31.8	188130			196.565
1909	29661.6		31.8167	188282			196.123
1910	30631.3		31.8333	185413			204.623
1911	30334.6		31.85	182106			214.756
1912	30668.7		31.8667	182172			214.552
1913	31255.1		31.8833	188232			196.268
1914	29138		31.9	186940			200.065
1915	31736.6		31.9167	188496			195.5
1916	29697.9		31.9333	183630			210.04
1917	32442.4		31.95	184145			208.466
1918	29938		31.9667	181395			216.982
1919	31651.8		31.9833	185571			204.149
1920	31675		32	182804			212.586
1921	30995.7		32.0167	182446			213.697
1922	30173.2		32.0333	191558			186.725
1923	30880.6		32.05	190132			190.777
1924	30769.6		32.0667	182325			214.075
1925	29859.3		32.0833	188394			195.796
1926	31074.4		32.1	183458			210.569
1927	31346.9		32.1167	185254			205.103
1928	31371.2		32.1333	184031			208.814
1929	30053.1		32.15	185801			203.458
1930	34164.5		32.1667	184146			208.463
1931	30669.7		32.1833	178972			224.704
1932	30708		32.2	181556			216.477
1933	32537.3		32.2167	183903			209.205
1934	29795.8		32.2333	181744			215.888
1935	30772.6		32.25	185933			203.065
1936	30751.4		32.2667	185182			205.32
1937	28947.3		32.2833	188837			194.506
1938	31761.8		32.3	184826			206.397
1939	31606.4		32.3167	185253			205.107
1940	30665.6		32.3333	179914			221.676
1941	29759.5		32.35	183007			211.959
1942	29666.6		32.3667	182897			212.299
1943	30933.1		32.3833	186514			201.33
1944	31944.6		32.4	182549			213.379
1945	29257		32.4167	183413			210.709
1946	31451.9		32.4333	184951			206.016
1947	27926.7		32.45	185736			203.654
1948	32303		32.4667	181752			215.862
1949	30929		32.4833	182937			212.174
1950	30520.3		32.5	180649			219.338
1951	30558.6		32.5167	179236			223.853
1952	29088.6		32.5333	182200			214.463
1953	31785.1		32.55	183847			209.376
1954	30646.5		32.5667	183074			211.753
1955	29664.6		32.5833	185376			204.734
1956	35008.2		32.6	181202			217.59
1957	29902.7		32.6167	186385			201.714
1958	30458.7		32.6333	182364			213.953
1959	30664.6		32.65	185200			205.266
1960	30200.4		32.6667	188009			196.921
1961	30308.4		32.6833	182352			213.989
1962	30461.8		32.7	183057			211.806
1963	31359		32.7167	185469			204.454
1964	29964.3		32.7333	185519			204.305
1965	30397.2		32.75	190495			189.739
1966	31121.8		32.7667	180612			219.455
1967	28312.9		32.7833	182741			212.783
1968	30801.9		32.8	180355			220.27
1969	31310.6		32.8167	180575			219.572
1970	30977.5		32.8333	181173			217.683
1971	31204.6		32.85	182112			214.736
1972	28697.2		32.8667	185788			203.499
1973	33795.7		32.8833	182260			214.275
1974	30495.1		32.9	185029			205.783
1975	30559.7		32.9167	181732			215.924
1976	30168.1		32.9333	185220			205.205
1977	31253.1		32.95	179612			222.643
1978	30040		32.9667	185413			204.623
1979	29931		32.9833	179925			221.643
1980	29706		33	182037			214.97
1981	30798.8		33.0167	185923			203.093
1982	30034.9		33.0333	181501			216.65
1983	30552.6		33.05	184316			207.944
1984	31110.7		33.0667	179232			223.864
1985	31280.3		33.0833	182413			213.799
1986	29385.1		33.1	183961			209.027
1987	29954.2		33.1167	186726			200.702
1988	31676		33.1333	180128			220.993
1989	30454.7		33.15	176663			232.259
1990	30023.8		33.1667	180054			221.232
1991	32949.3		33.1833	186405			201.654
1992	31565		33.2	180884			218.593
1993	31284.3		33.2167	179722			222.291
1994	30925		33.2333	179013			224.571
1995	30347.7		33.25	184646			206.942
1996	29766.5		33.2667	185065			205.674
1997	31754.8		33.2833	181815			215.667
1998	31540.8		33.3	183910			209.182
[truncated: 1,602 more rows]

## Sheet: Lipo QD TolC-3
X	ND(MacA-MacB) + Empty liposome-CdteQD	ND(MacA-MacB) + PL-TolC-CdteQD	ND(MacA-MacB) + PL-TolC-CdteQD				Ex 350nm		500µl ND POPC E3 AB 500µl PL POPC QD TolC MgCl2
1	309598	309598	312226				Em 525nm		7µM Rox
2	312461	314251	310183						7µM Orthovanadate
3	305642	313594	315445						10mM ATP
4	308622	308062	315316
5	312481	310777	308339
6	309020	313696	313016
7	311946	310246	312127
8	313684	312170	316814
9	311034	312019	308820
10	309094	312524	313606
11	310353	310731	313849
12	318587	307801	319314
13	309122	312003	321257
14	301421	304382	316747
15	302628	308178	314207
16	301446	308866	316843
17	300686	314436	307921
18	311507	306724	312298
19	311442	308118	312409
20	306993	313593	312336
21	310255	305565	314558
22	302324	308499	313588
23	310669	312360	314603
24	310911	312163	309548
25	308648	311260	313920
26	302178	307383	312954
27	300099	310425	309019
28	306540	302304	315972
29	310772	309168	311830
30	304826	315042	312740
31	312694	314651	313323
32	312648	305367	312731
33	303051	313934	313700
34	297247	311903	317578
35	300004	311084	315633
36	303794	312439	310414
37	307852	306814	308452
38	302190	309481	312241
39	297271	304910	309710
40	303213	310053	315022
41	304859	308405	317000
42	303981	312746	309373
43	302509	307194	311049
44	303608	309037	315891
45	306245	309973	312602
46	306048	311957	310427
47	304233	309107	310208
48	301008	315204	308666
49	308899	307707	308930
50	306931	307409	312761
51	307490	309002	306851
52	306038	310626	309824
53	307071	305269	306361
54	310239	305898	320595
55	311641	306296	314055
56	303069	311015	312244
57	302426	306987	316405
58	298970	306532	313460
59	309492	309600	308952
60	308386	310498	307581
61	307221	308735	309192
62	309081	304638	309713
63	305827	302236	308066
64	301888	310754	317100
65	302025	302803	312028
66	303963	303912	313287
67	308598	309223	311817
68	307082	311051	305952
69	306528	299659	308142
70	307324	299416	305997
71	301603	306894	315005
72	307002	310776	318257
73	306615	307182	312619
74	304675	305152	313957
75	311155	310146	321358
76	303281	306060	312055
77	308205	308480	310032
78	306825	306396	312918
79	310277	312803	309125
80	303618	308288	316441
81	300536	307109	313537
82	302205	304241	311521
83	303956	312219	316756
84	303438	303401	310883
85	304930	310499	306582
86	302903	306511	312061
87	306220	310160	303326
88	299973	303244	308950
89	306723	306269	306853
90	306106	309537	309863
91	309438	302793	303356
92	302924	312522	312552
93	298151	312491	312469
94	300664	302508	308393
95	305264	308884	308573
96	305493	311510	308470
97	299569	309504	312464
98	301386	307396	313412
99	302433	306463	307770
100	308153	308245	303851
101	307130	308416	311599
102	311309	312207	309813
103	305665	308621	306450
104	304414	299254	305273
105	299615	303454	302649
106	300332	301484	310144
107	308292	306377	317508
108	307305	301724	310179
109	308376	306003	308794
110	302506	302856	307022
111	299808	304755	308194
112	299580	302132	304174
113	303132	297755	311499
114	305054	310932	308282
115	301022	305730	312392
116	304170	303809	307525
117	302837	305955	310641
118	305928	305636	309188
119	301898	306580	305438
120	305661	309655	310234
121	305396	304953	302270
122	307186	313269	308801
123	302692	308889	306602
124	297987	307411	307331
125	299474	304978	301997
126	302331	304498	307653
127	304550	303859	307099
128	298043	310360	307983
129	299846	300901	306732
130	303476	311591	307053
131	304693	305621	301419
132	305098	311682	307632
133	302158	312434	308571
134	313336	306069	308517
135	297114	302744	305065
136	298823	304539	309302
137	310407	300042	309251
138	306235	305818	308921
139	303100	310994	309261
140	309714	306382	313512
141	306209	306843	307302
142	299654	305878	305264
143	304267	304835	307680
144	307627	302165	308464
145	300727	311997	308290
146	303777	304520	308015
147	300523	307790	308567
148	302446	304670	306794
149	306696	306534	305930
150	296821	299116	299853
151	296472	313122	300155
152	299718	300977	306022
153	298320	302507	301340
154	294050	315090	310652
155	301533	298301	314345
156	293336	309671	308533
157	304748	308030	311074
158	303747	303021	307025
159	294343	306998	300930
160	293278	306785	304892
161	300796	294382	300894
162	296743	306820	307553
163	300427	303334	308842
164	293647	299770	308080
165	299672	302609	301717
166	300147	312180	304235
167	304988	304003	306604
168	296320	303506	308887
169	297825	308055	308098
170	309444	313713	304026
171	300588	304199	305592
172	296779	301069	304332
173	302690	303494	303129
174	296172	307976	302347
175	298756	307388	306866
176	294696	303730	302777
177	302545	299766	305243
178	297961	301637	300837
179	301245	302574	305133
180	295193	301719	303721
181	306103	301453	297163
182	302052	302583	301564
183	297900	304227	304642
184	294379	303273	302876
185	300231	297606	306750
186	297204	310218	303833
187	297758	303766	307134
188	296656	299922	304032
189	299809	305762	296914
190	295782	307206	306423
191	295659	305548	305949
192	302327	313961	299136
193	298286	305986	305497
194	306710	299921	300011
195	300725	308103	305907
196	289632	311672	300885
197	297962	304989	301749
198	306759	313885	302271
199	294751	307744	300724
200	303245	301364	302174
201	303124	299719	298584
202	303510	303879	301845
203	303907	305486	303228
204	299883	303742	305678
205	297766	306446	308827
206	306055	302582	306739
207	296407	306977	306965
208	296527	303998	302903
209	295619	299175	297534
210	302845	305956	298436
211	302045	306559	298192
212	293759	308694	301508
213	297903	305814	300385
214	295114	303794	299354
215	283795	302323	297820
216	305915	303570	302151
217	290105	303470	304051
218	293957	304637	300369
219	295639	299966	305307
220	295070	307357	310060
221	296584	299915	300975
222	299879	302162	298239
223	300400	297120	305474
224	295098	304257	301127
225	299630	311351	302940
226	298496	299908	298198
227	295721	308223	306029
228	300755	298663	300419
229	290840	306319	299614
230	294780	303132	308574
231	294644	308734	302781
232	295652	307824	302027
233	291058	304899	302480
234	295101	309908	305474
235	302836	304535	301517
236	293528	299404	296115
237	299042	304896	299915
238	300214	306301	303215
239	296394	297696	303489
240	304826	301321	300384
241	291638	298886	304068
242	294821	301665	297078
243	297206	299719	303235
244	296067	301205	304672
245	297158	297825	296699
246	297943	302996	300646
247	300853	306802	298318
248	296513	306079	303041
249	292627	306058	298868
250	302942	302883	302169
251	282564		300642
252	293292	292377	308883
253	294085	288600	297772
254	294136	290564	303591
255	297468	295411	298231
256	293556	289600	302001
257	300070	291210	304426
258	293579	291055	302708
259	293814	286336	304138
260	295406	286488	303676
261	300336	290048	304247
262	292246	288330	310828
263	295295	286670	300248
264	298478	292011	308861
265	289469	290945	300684
266	292443	289656	304303
267	296699	287282	299629
268	297072	286890	301829
269	293532	291056	302246
270	293123	288495	302261
271	292336	287707	305018
272	293073	287326	302175
273	294835	290181	303155
274	300082	290883	298846
275	294953	293245	303838
276	301975	292854	297146
277	294986	285234	274763
278	292136	290439	271688
279	303566	284656	269126
280	297335	286418	274443
281	301825	295877	283266
282	306723	283667	279912
283	306903	291580	275394
284	300214	284090	274465
285	306558	279079	268191
286	296568	290649	273908
287	301139	303689	270881
288	301803	300315	274220
289	310781	303989	270015
290	288636	301108	271169
291	306359	300087	270638
292	300491	297161	273782
293	302928	300150	272757
294	277475	291177	272330
295	307778	300531	270901
296	303177	297044	267731
297	302340	301442	267343
298	305578	299598	270583
299	306203	303372	271947
300	302286	297468	272691
301	297595	301147	271734
302	302381	303314	271413
303	301896	301675	276083
304	301031	301101	270813
305	301774	295134	278277
306	302695	301320	270028
307	306245	295445	271005
308	306004	298607	272498
309	303140	299794	267915
310	297541	297236	272001
311	307775	297223	271730
312	288556	299650	268075
313	296630	304980	281192
314	312790	294471	266685
315	305338	297045	273809
316	300384	302637	277363
317	303881	299355	277684
318	303694	299310	272602
319	296190	296255	273058
320	295759	300713	281109
321	289394	298090	274995
322	299906	297740	277180
323	305295	292638	274488
324	304305	299537	273288
325	296473	292739	281519
326	291422	302057	274671
327	298759	298456	272815
328	304166	298802	270687
329	304032	304515	274342
330	300334	303539	270084
331	304029	297931	276021
332	304092	297520	277963
333	304948	299514	265795
334	297544	296655	276077
335	301873	298370	271230
336	300910	299465	278362
337	296556	291771	272889
338	296365	296621	274816
339	295762	295523	270919
340	304559	297111	267937
341	300210	296316	271343
342	300263	297275	278060
343	298840	299556	272603
344	297101	304241	274079
345	304828	291233	273534
346	305193	292964	269789
347	303452	299946	274290
348	303563	297862	272601
349	294871	300413	270765
350	304524	308332	274164
351	295777	297371	267029
352	304412	290948	271397
353	300027	297173	268996
354	299189	298049	272144
355	303743	295072	271710
356	292129	296654	272076
357	298064	295272	270233
358	301250	290343	269747
359	301909	295087	270830
360	294707	297499	273332
361	299692	297634	276112
362	296809	297728	272372
363	298730	298562	275337
364	296160	298429	278866
365	297772	294288	272702
366	298809	301345	274369
367	298000	294437	272510
368	293550	297313	271654
369	297839	303390	271731
370	294604	299755	270554
371	303896	293165	267916
372	286222	298456	276793
373	305097	291316	272469
374	301097	296317	274554
375	296308	297975	272824
376	301807	298303	272658
377	296362	293086	271688
378	296122	299196	277282
379	305618	294998	269876
380	293704	294976	275057
381	301043	296955	271314
382	296693	295880	271960
383	291789	292632	275751
384	300018	294460	268198
385	295576	293768	272970
386	301301	293104	269469
387	291111	296468	278052
388	293803	290192	270929
389	300141	289249	278071
390	301923	291840	272044
391	298751	292639	270124
392	300914	293427	273399
393	297036	304526	270159
394	301746	298760	269800
395	286781	294958	274407
396	302096	288417	277767
397	292442	293417	275816
398	296878	298585	274559
399	300957	296068	268952
400	298609	298547	272927
401	292478	291461	271135
402	296692	288993	273924
403	293987	291778	273740
404	296967	292554	271444
405	291926	290345	274480
406	300744	293877	268441
407	290730	289652	272935
408	295967	300576	272233
409	294459	292590	269170
410	302459	298941	266505
411	301866	293161	268448
412	298668	294005	269519
413	290904	297254	272171
414	291522	287770	267334
415	293637	290325	268658
416	296743	293327	265278
417	294993	294112	266528
418	292085	295732	275534
419	302071	298157	272573
420	300353	289610	269622
421	295381	298467	268716
422	301455	295003	276126
423	298264	292601	271366
424	288102	293810	269562
425	306235	293647	267252
426	287922	286919	271398
427	297624	296335	268132
428	295225	291667	268288
429	287521	291262	267466
430	290260	295314	275390
431	297191	290596	272729
432	295351	298763	271953
433	291521	294999	265993
434	291009	291297	274913
435	298244	295778	268498
436	299375	291079	266833
437	290376	289627	268185
438	296064	288890	269931
439	298009	296900	272266
440	287607	295597	270989
441	290624	291889	270039
442	289697	294034	269128
443	300839	291796	268767
444	294311	295664	266139
445	289690	290682	271175
446	289772	296938	264123
447	279252	288092	271033
448	293675	295126	274636
449	297664	288396	269577
450	293514	294432	268924
451	298533	290214	265554
452	290051	289879	270914
453	291001	294048	275549
454	298172	290613	272648
455	294411	296611	273437
456	293671	291172	270367
457	288241	294349	271310
458	288869	294703	266719
459	293858	294535	268755
460	289845	288672	268925
461	295207	294735	269678
462	288147	288872	266373
463	289691	290522	270334
464	295687	288699	269877
465	292277	291312	266880
466	289565	290244	268565
467	289094	292835	269498
468	292723	293821	269193
469	286966	280982	266601
470	296658	286410	273430
471	285247	290484	277884
472	283955	288240	271398
473	297986	295946	265705
474	295140	300615	269686
475	292050	294583	272045
476	296928	291187	264226
477	291060	288712	273164
478	292699	285566	269748
479	293592	292743	268928
480	291701	291107	267813
481	294848	289747	269442
482	294045	285026	274045
483	282772	290706	271923
484	288801	295276	274856
485	295033	293657	270816
486	294796	294140	266888
487	292941	290305	275788
488	290666	291383	269856
489	285555	290381	265567
490	291358	284918	277800
491	291982	289538	271991
492	289057	295161	268846
493	290699	289598	269521
494	289940	294251	274524
495	285308	293594	275817
496	286860	288062	267896
497	296439	290777	273604
498	288394	293696	275082
499	290211	290246	272593
500	279388	292170	270081
501	289598	292019	272650
502	292461	292524	272394
503	285642	290731	266187
504	288622	287801	272938
505	292481	292003	267526
506	289020	284382	269179
507	291946	288178	270399
508	293684	288866	270071
509	291034	294436	274475
510	289094	286724	264579
511	290353	288118	267284
512	298587	293593	270959
513	289122	285565	273329
514	281421	288499	269977
515	282628	292360	271988
516	281446	292163	272272
517	280686	291260	269106
518	291507	287383	274368
519	291442	290425	270231
520	286993	282304	273477
521	290255	289168	271446
522	282324	295042	278166
523	290669	294651	270274
524	290911	285367	260716
525	288648	293934	273461
526	282178	291903	272219
527	280099	291084	273289
528	286540	292439	269880
529	290772	286814	266834
530	284826	289481	264786
531	292694	284910	265915
532	292648	290053	266873
533	283051	288405	272279
534	277247	292746	266267
535	280004	287194	270607
536	283794	289037	269807
537	287852	289973	265109
538	282190	291957	273192
539	277271	289107	269601
540	283213	295204	265973
541	284859	287707	267944
542	283981	287409	267229
543	282509	289002	268109
544	283608	290626	270160
545	286245	285269	268145
546	286048	285898	271240
547	284233	286296	266427
548	281008	291015	273649
549	288899	286987	270384
550	286931	286532	267665
551	287490	289600	272755
552	286038	290498	270628
553	287071	288735	267537
554	290239	284638	267126
555	291641	282236	265852
556	283069	290754	272381
557	282426	282803	267838
558	278970	283912	267133
559	289492	289223	272791
560	288386	291051	276495
561	287221	279659	269047
562	289081	279416	258979
563	285827	286894	266615
564	281888	290776	263245
565	282025	287182	268885
566	283963	285152	269946
567	288598	290146	268377
568	287082	286060	267274
569	286528	288480	263548
570	287324	286396	263899
571	281603	292803	263999
572	287002	288288	272229
573	286615	287109	266372
574	284675	284241	266669
575	291155	292219	268346
576	283281	283401	269697
577	288205	290499	268566
578	286825	286511	263704
579	290277	290160	272219
580	283618	283244	271499
581	280536	286269	269672
582	282205	289537	262696
583	283956	282793	265658
584	283438	292522	269285
585	284930	292491	268248
586	282903	282508	270597
587	286220	288884	269162
588	279973	291510	269341
589	286723	289504	265304
590	286106	287396	266064
591	289438	286463	268616
592	282924	288245	266683
593	278151	288416	269808
594	280664	292207	266080
595	285264	288621	269810
596	285493	279254	274287
597	279569	283454	267638
598	281386	281484	266139
599	282433	286377	269745
600	288153	281724	261918
601	287130	286003	264987
602	291309	282856	266974
603	285665	284755	271527
604	284414	282132	268333
605	279615	277755	264380
606	280332	290932	268984
607	288292	285730	265852
608	287305	283809	273434
609	288376	285955	268058
610	282506	285636	270917
611	279808	286580	262321
612	279580	289655	267275
613	283132	284953	268253
614	285054	293269	261497
615	281022	288889	270004
616	284170	287411	270047
617	282837	284978	266132
618	285928	284498	271203
619	281898	283859	266334
620	285661	290360	265644
621	285396	280901	273006
622	287186	291591	268272
623	282692	285621	264614
624	277987	291682	270861
625	279474	292434	264597
626	282331	286069	268001
627	284550	282744	266456
628	278043	284539	268675
629	279846	280042	269443
630	283476	285818	270181
631	284693	290994	260548
632	285098	286382	264743
633	282158	286843	269414
634	293336	285878	272397
635	277114	284835	268950
636	278823	282165	267720
637	290407	291997	268897
638	286235	284520	266586
639	283100	287790	268188
640	289714	284670	270429
641	286209	286534	272235
642	279654	279116	272026
643	284267	293122	263700
644	287627	280977	268498
645	280727	282507	265382
646	283777	295090	262309
647	280523	278301	267399
648	282446	289671	265815
649	286696	288030	269888
650	276821	283021	266981
651	276472	286998	268145
652	279718	286785	269383
653	278320	274382	262480
654	274050	286820	265732
655	281533	283334	266316
656	273336	279770	262626
657	284748	282609	265352
658	283747	292180	267157
659	274343	284003	269385
660	273278	283506	270079
661	280796	288055	264803
662	276743	293713	268078
663	280427	284199	270197
664	273647	281069	270196
665	279672	283494	269333
666	280147	287976	267745
667	284988	287388	270009
668	276320	283730	267556
669	277825	279766	270368
670	289444	281637	263552
671	280588	282574	270685
672	276779	281719	266270
673	282690	281453	272645
674	276172	282583	262371
675	278756	284227	267849
676	274696	283273	271218
677	282545	277606	261961
678	277961	290218	269756
679	281245	283766	264628
680	275193	279922	266492
681	286103	285762	265007
682	282052	287206	267848
683	277900	285548	264957
684	274379	293961	270285
685	280231	285986	270128
686	277204	279921	270630
687	277758	288103	264798
688	276656	291672	261717
689	279809	284989	272358
690	275782	293885	267562
691	275659	287744	267790
692	282327	281364	267713
693	278286	279719	270507
694	286710	283879	265185
695	280725	285486	275788
696	269632	283742	269778
697	277962	286446	271808
698	286759	282582	266827
699	274751	286977	266165
700	283245	283998	269539
701	283124	279175	263464
702	283510	285956	267014
703	283907	286559	264261
704	279883	288694	269584
705	277766	285814	269693
706	286055	283794	268143
707	276407	282323	272587
708	276527	283570	265262
709	275619	283470	262568
710	282845	284637	268658
711	282045	279966	270789
712	273759	287357	268535
713	277903	279915	271795
714	275114	282162	268212
715	263795	277120	272644
716	285915	284257	268229
717	270105	291351	265532
718	273957	279908	269626
719	275639	288223	266771
720	275070	278663	264917
721	276584	286319	261315
722	279879	283132	271155
723	280400	288734	266427
724	275098	287824	262209
725	279630	284899	270836
726	278496	289908	266008
727	275721	284535	269170
728	280755	279404	264053
729	270840	284896	267205
730	274780	286301	266846
731	274644	277696	264902
732	275652	281321	264890
733	271058	278886	268841
734	275101	281665	268134
735	282836	279719	266748
736	273528	281205	265225
737	279042	277825	265877
738	280214	282996	265688
739	276394	286802	265081
740	284826	286079	270263
741	271638	286058	267336
742	274821	282883	265490
743	277206	272377	268983
744	276067	268600	265358
745	277158	270564	269165
746	277943	275411	271563
747	280853	269600	263880
748	276513	271210	261848
749	272627	271055	274394
750	282942	266336	271128
751	262564	266488	263880
752	273292	270048	265993
753	274085	268330	263538
754	274136	266670	267314
755	277468	272011	261664
756	273556	270945	269537
757	280070	269656	264118
758	273579	267282	259752
759	273814	266890	264476
760	275406	271056	266034
761	280336	268495	267218
762	272246	267707	263676
763	275295	267326	266860
764	278478	270181	264779
765	269469	270883	260002
766	272443	273245	262487
767	276699	272854	264120
768	277072	265234	261770
769	273532	270439	263274
770	273123	264656	261748
771	272336	266418	262984
772	273073	275877	256820
773	274835	263667	257799
774	280082	271580	259052
775	274953	264090	254828
776	281975	259079	258700
777	274986	270649	261575
778	272136	264762	263131
779	283566	270620	253203
780	277335	260303	264723
781	281825	264491	262036
782	286723	269929	257576
783	286903	265381	263034
784	280214	264746	261769
785	286558	261185	265977
786	276568	266021	263805
787	281139	272352	265161
788	281803		259284
789	290781	132131	264989
790	268636	159660	263632
791	286359	155572	263137
792	280491	144674	257036
793	282928	138574	258194
794	277475	133124	261326
795	269361	123774	265230
796	276025	116761	256650
797	280525	113534	259071
798	279405	110021	261245
799	283390	107766	267899
800	278710	96351.2	260029
801	273482	100221	263086
802	279920	98202.2	264397
803	279245	92378.2	258741
804	273613	91185.9	261647
805	277368	88583.5	261639
806	275225	82092.6	262549
807	283147	86516.9	255123
808	279430	82242.1	260309
809	282662	79588	258423
810	270934	75812.9	265867
811	278320	75346.7	260739
812	279491	75316.9	264265
813	277817	73337.7	261345
814	276726	72237.5	259856
815	282906	73155.7	260676
816	282018	70478.9	260506
817	273273	69604.6	259463
818	274922	65276.6	267941
819	282454	65612.1	260721
820	284828	64435.4	263893
821	284763	62424.7	267945
822	276304	66011.2	262862
823	278430	62951.6	259936
824	282619	58659.9	259576
825	276411	58337.3	259100
826	273685	56786.7	260674
827	276232	58594.3	262439
828	278020	54148.6	259071
829	280305	56611.7	264493
830	278979	53571	255638
831	272464	51820.2	261125
832	280254	52560.1	260553
833	273247	52346.4	262327
834	276385	54147.6	260796
835	275225	49486.2	264478
836	278608	46211.3	260255
837	281861	48426.6	260251
838	280338	48604.2	263381
839	278429	49765	259074
840	276734	45863.4	253627
841	279259	44685.6	261660
842	278003	43994.4	255868
843	279244	45075.1	262729
844	279098	43465.4	255501
845	278589	41462.2	262695
846	278265	42933.4	256660
847	281418	41568.1	259449
848	279054	43272.7	264753
849	279084	41038.5	258086
850	273183	40575.1	260304
851	278077	37673.1	259184
852	276847	40972.3	262070
853	276307	39741.2	257617
854	278161	38877.9	257639
855	272556	40487.5	262659
856	272607	37940.7	253341
857	276731	37573.3	258938
858	277120	35178.2	257069
859	277486	34383.2	260943
860	274283	38058.7	262955
861	284743	34733.9	254551
862	270856	36697.5	260135
863	273062	32236.2	256602
864	272836	35361.2	249752
865	278348	34423.9	257090
866	277396	33976.7	265833
867	271176	33104.8	260169
868	275225	33611.8	259354
869	275012	31247.9	261087
870	279172	30917.9	259058
871	281375	35370.3	259062
872	274242	29689.5	256493
873	277573	30108.8	256886
874	276621	30878.3	257158
875	272161	32993	255482
876	263723	28122.7	251946
877	275368	31849.2	261066
878	274617	30137.2	260138
879	279099	28419	259044
880	269110	28960.8	262461
881	270457	27975.6	256302
882	280128	29569.8	260209
883	270323	29632.7	258353
884	272236	28497.1	255867
885	270207	28764	263110
886	274579	27957.3	262190
887	269905	27139.8	253955
888	270797	28077.1	256532
889	264739	25706.9	257523
890	274645	26014.1	258756
891	272127	29344.4	259920
892	275643	28553.9	254019
893	274259	26692.5	255266
894	275263	27580	261744
895	272687	26682.4	255037
896	272184	24744	263455
897	271872	25267	261472
898	275547	27173.2	259330
899	278310	25291.3	259152
900	277419	26676.3	256673
901	269648	25468.7	260366
902	279351	23174.4	257310
903	273312	24819	256795
904	275131	24238.3	253261
905	273412	25834.7	255262
906	273706	24400.4	266437
907	270735	24666.9	258155
908	271160	22147.3	265592
909	272728	23921.1	258079
910	273146	23610	248851
911	266844	24291	260565
912	270462	24993.3	257098
913	275030	26615.4	257155
914	279197	22299.3	256263
915	276100	22189.9	259889
916	269200	23919.1	258937
917	270716	23957.6	258700
918	271541	21386.9	255239
919	273558	22114.9	255813
920	268444	20987	258399
921	275572	22181.8	256398
922	275568	22576.8	258126
923	276413	21251.2	260927
924	269261	20725.8	261933
925	272386	23249.4	259480
926	275738	23161.2	258576
927	272784	21606.6	252964
928	277062	20990	261931
929	268740	22878.6	260276
930	266350	20778.4	257637
931	275408	19864.4	259944
932	272931	19567.9	258033
933	275541	20695.4	259433
934	268037	19251.2	256357
935	279014	21118.6	260743
936	277384	20191.3	257712
937	271775	17087.6	256107
938	268654	19507.2	261407
939	273693	19421.2	262418
940	274188	20090.1	258753
941	269267	18967.9	255680
942	276384	19542.6	265284
943	265902	17185.7	259161
944	273678	18201.1	255360
945	274287	19223.9	257624
946	273291	16980.4	254274
947	274055	18348.8	253214
948	273453	19816.9	261311
949	275757	18153.5	256380
950	263499	16910.6	254922
951	269217	18175.8	258637
952	272369	17603.3	260189
953	275571	19850.3	260102
954	271546	17811.7	255463
955	270993	19097.4	255904
956	264647	16968.2	256202
957	277819	17398	252678
958	280176	16661.9	252577
959	268747	18066.5	255545
960	277206	17828.8	254343
961	275038	16927.8	256919
962	276477	17691.3	262642
963	277912	17336.3	251301
964	271182	18163.6	258387
965	273387	16743.8	254530
966	268939	14687.9	258000
967	271545	15754.1	252137
968	266394	16506.2	252834
969	275997	16868.1	250408
970	272004	16642.7	254382
971	273685	16216	253872
972	276400	17528.5	259105
973	267290	16011.8	257500
974	264298	16222.1	251238
975	273835	15418.5	248479
976	268136	15936	255040
977	276434	15802.6	254497
978	273634	15779.3	257489
979	279711	15060.7	256034
980	281171	19473.8	245754
981	273198	18318.4	252084
982	274036	16439.5	257280
983	272712	17011.7	254370
984	270959	14980.9	259379
985	270508	15436.7	252910
986	269380	16719.5	252087
987	277820	14230.2	256539
988	277410	17528.5	254993
989	269303	14298.9	258416
990	276662	13707.9	254835
991	270684	14952.6	254282
992	278952	16799.4	256214
993	276084	18722	259014
994	269990	15944.1	251293
995	269556	15410.4	254643
996	267624	13868.5	253077
997	271678	15667.1	250729
998	278346	15305.3	256148
999	275427	13764.4	255642
1000	275528	15065.8	258429
1001	266872	15315.4	255145
1002	276550	12745.3	254150
1003	275871	14184.7	260762
1004	282148	15250.7	256008
1005	278377	15981.5	254021
1006	278459	13439.2	251642
1007	272057	14768.7	262662
1008	271960	13385.6	259831
1009	275092	14953.6	254156
1010	273803	13967.5	254626
1011	277750	13013.9	255523
1012	276673	15998.7	251771
1013	265099	15758.1	256502
1014	269922	15944.1	259208
1015	275163	11880	258442
1016	270018	12403	253234
1017	271400	16479.9	254245
1018	281059	14090.7	259229
1019	268546	14014	250678
1020	272151	14499.9	257502
1021	275908	14140.2	255542
1022	275444	12749.4	253719
1023	276472	13709.9	254957
1024	271420	14008.9	254121
1025	273337	14865.7	253624
1026	272646	14050.3	255785
1027	266366	14342.3	255345
1028	275179	13611.9	254602
1029	275737	14012.9	257844
1030	281021	12724.1	253610
1031	270334	13728.1	255297
1032	282526	12543.3	255180
1033	269801	12939.2	254872
1034	279913	14660.6	254238
1035	268309	13724	252611
1036	278343	14527.2	248303
1037	271082	14255.4	257752
1038	277086	13738.2	255849
1039	275942	15772.3	257367
1040	266782	13100.8	255876
1041	270104	13709.9	253590
1042	272364	13686.7	258702
1043	270008	13499.8	257425
1044	272930	12669.6	249422
1045	274482	13314.9	247764
1046	272528	14302.9	255249
1047	273757	13069.5	251526
1048	278100	12144.5	250414
1049	278507	16442.5	255273
1050	271779	11399.4	253100
1051	281699	13809.9	255448
1052	281001	13702.8	259545
1053	275488	13452.3	255052
1054	273689	12185.9	252757
1055	275939	12643.3	255446
1056	269418	12830.1	254382
1057	270720	14234.2	257275
1058	274990	12653.4	259989
1059	276998	12122.3	260734
1060	280005	11880	256749
1061	276182	12915	246715
1062	272573	13910.9	252306
1063	266485	13343.2	257802
1064	274628	13859.4	258194
1065	271014	12476.7	256331
1066	275412	13611.9	254318
1067	274987	12241.4	247427
1068	274245	11055.2	252878
1069	280209	11756.8	255782
1070	277366	12053.6	259006
1071	273623	11779	251788
1072	276415	12381.8	254073
1073	280644	10174.2	255732
1074	279808	13533.1	253806
1075	273344	10312.4	257662
1076	273950	13319	252196
1077	276253	11187.4	253526
1078	273181	13953.3	256874
1079	275854	12275.8	256469
1080	280131	13337.2	256674
1081	278683	13965.5	256022
1082	281363	12346.4	257088
1083	272609	12209.1	256409
1084	272864	14177.6	261523
1085	275749	10604.1	251308
1086	280789	12887.7	260872
1087	277092	12211.1	251199
1088	278498	12915	250962
1089	270102	12552.4	251568
1090	274855	12440.3	257917
1091	276430	12086.9	254299
1092	280203	14837.4	253785
1093	276057	13556.3	250196
1094	276411	13220	252715
1095	273015	12438.3	256506
1096	276786	11731.6	253299
1097	273992	13177.6	266373
1098	277623	13396.7	254104
1099	280203	12525.2	251709
1100	271885	11338.9	257676
1101	272497	12903.9	254043
1102	281950	11440.8	256086
1103	280136	14732.3	253098
1104	277296	13471.5	255056
1105	275856	11876.9	258240
1106	279064	10683.8	248057
1107	274142	13521	256519
1108	275652	12968.5	252719
1109	270091	11320.7	253598
1110	270598	11564	250668
1111	267637	11905.2	249427
1112	278206	10486	251727
1113	276979	12649.4	257033
1114	273443	9603.06	255127
1115	275816	11085.5	256605
1116	275660	12004.1	254447
1117	274562	11760.8	252143
1118	267297	10005.6	250794
1119	279217	12053.6	256712
1120	270202	13205.8	258736
1121	266291	12643.3	255578
1122	278403	13151.3	255778
1123	274953	13262.4	260434
1124	274467	12760.5	254428
1125	282634	11417.6	251270
1126	266684	10466.8	255798
1127	263279	13349.3	254270
1128	271685	10309.4	250130
1129	267632	13163.4	254098
1130	274889	11671	248246
1131	275164	11180.4	259793
1132	269466	12665.5	253650
1133	286033	11148.1	252265
1134	276059	12786.7	252429
1135	268797	11836.6	248656
1136	268080	11162.2	251210
1137	266896	11769.9	255746
1138	271177	9930.98	258076
1139	274433	11108.7	257862
1140	262082	12717	253463
1141	271033	12145.5	251507
1142	270016	12312.1	252383
1143	265530	12348.5	254912
1144	271205	11902.2	254444
1145	269716	9206.58	250635
1146	268282	12520.1	253575
1147	271725	12580.7	254048
1148	282467	10842.2	250094
1149	274148	11648.8	253061
1150	271632	12175.8	254500
1151	270162	12455.5	252617
1152	273547	12252.5	259926
1153	269154	12268.7	250995
1154	267182	10694.9	260296
1155	267153	10063.2	256128
1156	275833	10982.5	254477
1157	274336	10499.1	248321
1158	272743	13982.6	258637
1159	268348	11446.9	251149
1160	274118	10290.2	255060
1161	273256	10479.9	253709
1162	265231	10851.3	248062
1163	271215	11659.9	254509
1164	271003	11012.8	255637
1165	269279	13025.1	255747
1166	278531	12249.5	250107
1167	268072	12201	255627
1168	271154	9850.26	252598
1169	261535	12963.5	254729
1170	271414	12410.1	253252
1171	263441	10609.1	252463
1172	264682	14175.6	255359
1173	272011	10955.3	253816
1174	270097	10939.1	254516
1175	267495	10652.5	251579
1176	266640	10105.5	258393
1177	270002	10327.5	252062
1178	276893	11388.3	254084
1179	271580	11697.2	246737
1180	268402	10578.8	254661
1181	265895	9661.58	249354
1182	270163	10631.3	254920
1183	273671	10334.6	251958
1184	266794	10668.7	248741
1185	265569	11255.1	254183
1186	276382	9137.98	248661
1187	271240	11736.6	251843
1188	265675	9697.9	256021
1189	268047	12442.4	256712
1190	271333	9938.04	248044
1191	261051	11651.8	253886
1192	268488	11675	255566
1193	274139	10995.7	249605
1194	268005	10173.2	253348
1195	269012	10880.6	250695
1196	270007	10769.6	253849
1197	271343	9859.34	256429
1198	263727	11074.4	248755
1199	264005	11346.9	258465
1200	268248	11371.2	250198
1201	258193	10053.1	246013
1202	269140	14164.5	248167
1203	271080	10669.7	252760
1204	271729	10708	253319
1205	270069	12537.3	247930
1206	275040	9795.77	257405
1207	262515	10772.6	252334
1208	260146	10751.4	246743
1209	270176	8947.33	248955
1210	267618	11761.8	249677
1211	263926	11606.4	256093
1212	264215	10665.6	257327
1213	267898	9759.45	247482
1214	267871	9666.62	253899
1215	265490	10933.1	253611
1216	272658	11944.6	251469
1217	265830	9257.02	253140
1218	267678	11451.9	250448
1219	266298	7926.66	250530
1220	263688	12303	252845
1221	268566	10929	246993
1222	264609	10520.3	252814
1223	266608	10558.6	255109
1224	267996	9088.55	256550
1225	267881	11785.1	249516
1226	263006	10646.5	253214
1227	267603	9664.61	247808
1228	271185	15008.2	249258
1229	263885	9902.73	252169
1230	264903	10458.7	251186
1231	264196	10664.6	255163
1232	262171	10200.4	245421
1233	262515	10308.4	253968
1234	268134	10461.8	251891
1235	263332	11359	249749
1236	264422	9964.28	250684
1237	263024	10397.2	250440
1238	258486	11121.8	252419
1239	264187	8312.9	252214
1240	264332	10801.9	252205
1241	256558	11310.6	249197
1242	264583	10977.5	252852
1243	260461	11204.6	252277
1244	263714	8697.18	257057
1245	260013	13795.7	252291
1246	261387	10495.1	250338
1247	256972	10559.7	246302
1248	265439	10168.1	258103
1249	257286	11253.1	253444
1250	267646	10040	247905
1251	266153	9930.98	254938
1252	265384	9705.97	248627
1253	261826	10798.8	252584
1254	260968	10034.9	246676
1255	266475	10552.6	255249
1256	262303	11110.7	253721
1257	261423	11280.3	252415
1258	263110	9385.14	250794
1259	264168	9954.19	251372
1260	261448	11676	254695
1261	252840	10454.7	249307
1262	263727	10023.8	251205
1263	265051	12949.3	248001
1264	263141	11565	254706
1265	262941	11284.3	254623
1266	261027	10925	256159
1267	274362	10347.7	246387
1268	264436	9766.51	252612
1269	267989	11754.8	259535
1270	261076	11540.8	261026
1271	260827	10132.8	250499
1272	265254	11145	254734
1273	265254	11105.7	252125
1274	264973	11700.3	246535
1275	260352	11188.5	254256
1276	265586	11661.9	244019
1277	261089	10242.8	254794
1278	265130	10723.2	248960
1279	266570	9994.55	250213
1280	257723	9696.89	250364
1281	261895	10787.7	249108
1282	256851	10745.4	242819
1283	258917	10416.4	251149
1284	259001	9720.1	249171
1285	266620	10329.6	250351
1286	254382	10344.7	247459
1287	267633	12106.1	253086
1288	250628	10684.8	246418
1289	257520	10669.7	253297
1290	258595	10890.7	253893
1291	263312	10835.2	244695
1292	253604	9545.55	251914
1293	260704	11612.4	253252
1294	257190	9562.71	255723
1295	264594	11522.6	249262
1296	258052	11986	254231
1297	258853	9871.45	249866
1298	262192	9987.48	252467
1299	256568	10820	256270
1300	260616	8942.29	253906
