# Supplementary material for: Quantitative real-time analysis of the efflux by the MacAB-TolC tripartite efflux pump clarifies the role of ATP hydrolysis within mechanotransmission mechanism
Source: Commun Biol. 2021 Apr 22;4:493. doi: 10.1038/s42003-021-01997-3 (PMC8062640; doi:10.1038/s42003-021-01997-3)
Supplement: Supplementary file 7 — Supplementary data 4 [file 42003_2021_1997_MOESM7_ESM.xlsx]

## Sheet: standardisations
NADH emission spectrum
Series1	360	361	362	363	364	365	366	367	368	369	370	371	372	373	374	375	376	377	378	379	380	381	382	383	384	385	386	387	388	389	390	391	392	393	394	395	396	397	398	399	400	401	402	403	404	405	406	407	408
	0.14145	0.116543	0.11831	0.112008	0.111847	0.111155	0.121411	0.0892995	0.0982446	0.106911	0.0964895	0.100261	0.103571	0.092799	0.113975	0.0929495	0.111376	0.116052	0.109379	0.132322	0.138829	0.144091	0.169963	0.180126	0.182911	0.2132	0.225481	0.280073	0.306434	0.358511	0.384024	0.454302	0.553317	0.670621	0.783619	0.868281	1.0295	1.12758	1.2079	1.18777	1.26356	1.24902	1.34514	1.42884	1.51363	1.60236	1.70849	1.85712	1.91523
	7072.49	5827.17	5915.49	5600.4	5592.37	5557.76	6070.54	4464.98	4912.23	5345.56	4824.48	5013.03	5178.54	4639.95	5698.73	4647.47	5568.79	5802.59	5468.96	6616.11	6941.44	7204.55	8498.13	9006.29	9145.55	10660	11274	14003.7	15321.7	17925.6	19201.2	22715.1	27665.9	33531	39181	43414.1	51474.8	56378.9	60395.2	59388.7	63178	62451.1	67257	71442.1	75681.6	80118.2	85424.3	92855.8	95761.6
fluo = f(emission)
Series1	0	2.5	5	10	16	20	22	30
	7003.35	94048.4	208812	385629	406978	440473	457285	513965
													y = 38266x + 6458
													R² = 0,9975
											420000	10.807
											400000	10.2844
											320000	8.19375
[truncated: 141 more columns]

## Sheet: manip rox dilution corrected
20181109_mp_manip Rox							from 20180413_macB vs macB mut_in detergent_dil corr
temps (s)		macA/macB mut	macA/macB	macA/macB mut	macA/macB			macA/macB mut ( => AAA trans		macA/macB => AAA trans
1	0.0166667		480985		411801		238006	10.882		10.5928
2	0.0333333		478753		406126		237815	10.8724		10.4445
3	0.05		472624		410553		239681	10.9657		10.5602
4	0.0666667		480506		407303		234620	10.7126		10.4752
5	0.0833333		478356		408979		232121	10.5877		10.519
6	0.1		476985		413357		234915	10.7274		10.6334
7	0.116667		473734		415949		234199	10.6916		10.7012
8	0.133333		472524		401788		236760	10.8196		10.3311
9	0.15		473577		407268		236135	10.7884		10.4743
10	0.166667		468294		407527		238694	10.9163		10.4811
11	0.183333		468934		407964		241736	11.0685		10.4925
12	0.2		471177		410413		238118	10.8876		10.5565
13	0.216667		472948		406753		243442	11.1538		10.4608
14	0.233333		469495		409255		236886	10.826		10.5262
15	0.25		466077		412270		239663	10.9648		10.605
16	0.266667		468369		410032		239820	10.9726		10.5465
17	0.283333		466301		407826		236475	10.8054		10.4889
18	0.3		467915		413927		231874	10.5754		10.6483
19	0.316667		464301		407946		234918	10.7275		10.492
20	0.333333		462728		410844		237911	10.8772		10.5678
21	0.35		459246		406426		235577	10.7605		10.4523
22	0.366667		464271		408600		239901	10.9767		10.5091
23	0.383333		464006		414831		235290	10.7462		10.672
24	0.4		466505		408937		237208	10.8421		10.5179
25	0.416667		457314		407716		243056	11.1344		10.486
26	0.433333		452969		406107		242493	11.1063		10.444
27	0.45		460653		409275		238338	10.8986		10.5268
28	0.466667		460987		408701		233670	10.6652		10.5118
29	0.483333		458396		407685		235023	10.7328		10.4852
30	0.5		459039		406112		244947	11.229		10.4441
31	0.516667		458885		412466		230270	10.4951		10.6102
32	0.533333		453866		409333		230748	10.519		10.5283
33	0.55		453869		411178		236686	10.8159		10.5765
34	0.566667		451752		399960		236746	10.8189		10.2833
35	0.583333		450730		411520		239608	10.9621		10.5854
36	0.6		448220		411144		234758	10.7195		10.5756
37	0.616667		452502		409357		235935	10.7784		10.5289
38	0.633333		454391		410205		235002	10.7317		10.5511
39	0.65		455287		409840		237948	10.8791		10.5415
40	0.666667		456572		403957		241090	11.0362		10.3878
41	0.683333		446872		404587		236852	10.8243		10.4042
42	0.7		444780		404640		240077	10.9855		10.4056
43	0.716667		444962		405982		234372	10.7002		10.4407
44	0.733333		444378		94083		236528	10.808		2.28989
45	0.75		444619		3162.76		237430	10.8531		-0.0861139
46	0.766667		442328		2812.68		237234	10.8434		-0.0952627
47	0.783333		446246		3403.88		237192	10.8413		-0.0798129
48	0.8		448264		3855.33		238101	10.8867		-0.0680153
49	0.816667		441270		4897.17			-1.01835		-0.040789
50	0.833333		446621		3880.65			-1.01835		-0.0673535
51	0.85		439376		33318.1			-1.01835		0.701932
52	0.866667		440696		361205			-1.01835		9.27057
53	0.883333		439447		367229			-1.01835		9.42797
54	0.9		435776		361933			-1.01835		9.28957
55	0.916667		438163		356236			-1.01835		9.14069
56	0.933333		442609		364096			-1.01835		9.34609
57	0.95		444045		359884			-1.01835		9.23603
58	0.966667		450414		356894			-1.01835		9.15789
59	0.983333		438132		357640			10.3976		9.17738
60	1		431787		353658			10.4664		9.07333
61	1.01667		431129		356048			10.5668		9.13578
62	1.03333		437846		361271			10.6256		9.27228
63	1.05		436634		356106			10.3849		9.1373
64	1.06667		437538		352715			10.7249		9.04867
65	1.08333		438596		357556			10.4384		9.17519
66	1.1		437842		351375			10.4835		9.01368
67	1.11667		432295		349617			10.3224		8.96772
68	1.13333		435597		350688			10.56		8.99571
69	1.15		429824		351002			10.6959		9.00393
70	1.16667		441408		351499			10.3017		9.0169
71	1.18333		428251		348724			10.428		8.94438
72	1.2		430989		353275			10.4893		9.06333
73	1.21667		435748		355745			10.3614		9.12786
74	1.23333		435599		343822			10.5067		8.81627
75	1.25		432649		348666			10.6421		8.94287
76	1.26667		431865		352217			10.462		9.03567
77	1.28333		426714		350603			10.1664		8.99349
78	1.3		431708		347653			10.4189		8.91641
79	1.31667		423115		346150			10.3818		8.87713
80	1.33333		427352		351599			10.8466		9.01953
81	1.35		435584		355684			10.7394		9.12628
82	1.36667		422493		349940			10.5697		8.97616
83	1.38333		431083		346711			10.845		8.89179
84	1.4		427748		340810			10.6388		8.73757
85	1.41667		432430		348239			10.5395		8.93171
86	1.43333		433267		346295			10.9019		8.88092
87	1.45		424298		343400			10.2342		8.80526
88	1.46667		420756		349054			10.4772		8.95301
89	1.48333		431849		343506			10.618		8.80803
90	1.5		430230		343036			10.1814		8.79575
91	1.51667		428030		341424			10.137		8.75362
92	1.53333		426356		349983			10.6958		8.9773
93	1.55		425834		343411			10.486		8.80554
94	1.56667		429630		350855			10.4341		9.00007
95	1.58333		423881		345730			10.2755		8.86614
96	1.6		425988		350683			10.5773		8.99558
97	1.61667		426023		345250			10.3568		8.8536
98	1.63333		422466		350808			10.534		8.99884
99	1.65		423689		350627			10.6486		8.99413
100	1.66667		420062		337804			10.3027		8.65902
101	1.68333		423197		349616			10.4103		8.96769
102	1.7		420356		334352			9.97305		8.56882
103	1.71667		422187		341054			10.6981		8.74394
104	1.73333		413611		342571			11.0891		8.7836
105	1.75		423963		346517			10.2862		8.88671
106	1.76667		418702		338612			10.6905		8.68014
107	1.78333		422900		340691			10.5703		8.73447
108	1.8		423448		343203			10.6065		8.80011
109	1.81667		428825		346500			10.7546		8.88626
110	1.83333		423044		349135			10.3875		8.95513
111	1.85		424087		344551			10.5009		8.83535
112	1.86667		425074		346842			10.7137		8.8952
113	1.88333		416442		337067			10.2309		8.63976
114	1.9		418812		336432			10.3603		8.62315
115	1.91667		422404		342570			10.6516		8.78357
116	1.93333		422089		342430			10.3606		8.77991
117	1.95		411918		339575			10.6407		8.7053
118	1.96667		419278		337092			10.6434		8.64042
119	1.98333		424701		340530			10.2002		8.73025
120	2		421016		335086			10.3117		8.588
121	2.01667		415460		336577			10.2179		8.62697
122	2.03333		412880		338641			10.3142		8.68089
123	2.05		419707		340078			10.4611		8.71845
124	2.06667		420328		335442			10.1827		8.59729
125	2.08333		419951		338441			10.775		8.67566
126	2.1		423830		338464			10.9336		8.67626
127	2.11667		415368		337242			10.377		8.64433
128	2.13333		415143		341553			10.2087		8.757
129	2.15		418095		338991			10.3889		8.69004
130	2.16667		417956		335961			10.211		8.61086
131	2.18333		419766		338436			11.056		8.67553
132	2.2		418909		343367			10.6346		8.8044
133	2.21667		420309		336398			10.4443		8.62227
134	2.23333		414925		341902			10.5608		8.76612
135	2.25		414106		335260			10.692		8.59253
136	2.26667		420488		334646			10.3593		8.5765
137	2.28333		417197		332438			10.6058		8.51879
138	2.3		412274		337191			10.3909		8.643
139	2.31667		417554		338096			10.3372		8.66664
140	2.33333		419774		334661			10.2071		8.57688
141	2.35		420122		337249			10.6571		8.64452
142	2.36667		419711		336774			9.85745		8.6321
143	2.38333		411881		336547			10.1039		8.62618
144	2.4		421316		336644			10.3919		8.6287
145	2.41667		418827		336873			10.2509		8.63469
146	2.43333		410652		328955			10.2153		8.42778
147	2.45		416975		335706			10.1763		8.60419
148	2.46667		413554		337302			10.3192		8.6459
149	2.48333		420655		334119			10.1582		8.56271
150	2.5		410848		331329			10.046		8.48981
151	2.51667		410593		334864			10.512		8.5822
152	2.53333		416303		333075			10.6438		8.53544
153	2.55		419720		335350			10.2294		8.59489
154	2.56667		413596		333594			10.4016		8.54901
155	2.58333		414664		334521			10.4213		8.57322
156	2.6		413724		328170			10.4922		8.40725
157	2.61667		413709		341419			10.2085		8.7535
158	2.63333		413092		330013			10.3393		8.45542
159	2.65		414782		329520			10.4597		8.44253
160	2.66667		408429		329141			10.3143		8.43262
161	2.68333		411995		341964			10.6776		8.76773
162	2.7		407468		338319			10.0026		8.67248
163	2.71667		412635		338906			10.5782		8.68783
164	2.73333		407713		336270			10.5717		8.61893
165	2.75		414630		331791			10.3561		8.50189
166	2.76667		413509		332378			10.1666		8.51722
167	2.78333		414784		327003			10.4841		8.37676
168	2.8		412795		325773			10.4573		8.34461
169	2.81667		415213		335884			10.3504		8.60885
170	2.83333		412821		328916			10.4767		8.42674
171	2.85		415592		333174			10.4994		8.53802
172	2.86667		410623		331387			10.5519		8.49132
173	2.88333		411706		327082			10.5485		8.37883
174	2.9		408998		331918			10.4878		8.50519
175	2.91667		421654		331765			10.0434		8.5012
176	2.93333		404921		331004			10.2743		8.48131
177	2.95		413160		337773			10.3133		8.6582
178	2.96667		408107		331573			10.3884		8.49619
179	2.98333		406995		325279			10.3409		8.3317
180	3		411801		335385			10.7032		8.59581
181	3.01667		406126		325733			10.1875		8.34358
182	3.03333		410553		331425			10.8965		8.49232
183	3.05		407303		327642			10.5526		8.39345
184	3.06667		408979		334363			10.5934		8.5691
185	3.08333		413357		330466			10.4384		8.46725
186	3.1		415949		328900			10.3469		8.42633
187	3.11667		401788		334478			10.1812		8.57209
188	3.13333		407268		331123			10.4935		8.48443
189	3.15		407527		332631			10.591		8.52383
190	3.16667		407964		326849			10.4747		8.37274
191	3.18333		410413		325974			10.6381		8.34986
192	3.2		406753		330316			10.1572		8.46335
193	3.21667		409255		327186			10.1754		8.38154
194	3.23333		412270		332895			10.288		8.53072
195	3.25		410032		328516			9.97251		8.4163
196	3.26667		407826		326277			10.0727		8.35778
197	3.28333		413927		326820			10.5701		8.37198
198	3.3		407946		327600			10.409		8.39235
199	3.31667		410844		332904			10.6558		8.53097
200	3.33333		406426		335099			10.3852		8.58834
201	3.35		408600		330155			10.5102		8.45913
202	3.36667		414831		325938			10.2436		8.34892
203	3.38333		408937		336793			10.206		8.63261
204	3.4		407716		325343			10.1912		8.33337
205	3.41667		406107		330232			10.2279		8.46115
206	3.43333		409275		329215			10.7909		8.43457
207	3.45		408701		335620			10.1886		8.60195
208	3.46667		407685		328308			10.3309		8.41086
209	3.48333		406112		331439			10.4581		8.49267
210	3.5		412466		329775			10.7935		8.44919
211	3.51667		409333		323700			10.5346		8.29043
212	3.53333		411178		324198			10.0453		8.30346
213	3.55		399960		330927			10.4838		8.4793
214	3.56667		411520		323921			10.4322		8.29621
215	3.58333		411144		324643			10.9873		8.31509
216	3.6		409357		324416			10.323		8.30915
217	3.61667		410205		324757			10.4595		8.31807
218	3.63333		409840		325868			10.1793		8.34709
219	3.65		403957		331762			10.6441		8.50113
220	3.66667		404587		331650			10.3131		8.49821
221	3.68333		404640		332620			10.7506		8.52354
222	3.7		405982		328083			10.3022		8.40498
223	3.71667		94083		327235			10.4566		8.38282
224	3.73333		3162.76		329691			10.4341		8.44699
225	3.75		2812.68		331023			10.2939		8.48182
226	3.76667		3403.88		323885			10.5598		8.29527
227	3.78333		3855.33		324040			10.1845		8.29932
228	3.8		4897.17		324435			10.7668		8.30965
229	3.81667		3880.65		321125			10.3963		8.22314
230	3.83333		33318.1		324811			10.5214		8.31948
231	3.85		361205		322495			10.5536		8.25895
232	3.86667		367229		321135			9.97476		8.22342
233	3.88333		361933		324721			10.6108		8.31713
234	3.9		356236		330975			10.4588		8.48056
235	3.91667		364096		325912			10.4124		8.34826
236	3.93333		359884		323659			10.3778		8.28937
237	3.95		356894		323896			10.4704		8.29555
238	3.96667		357640		324726			10.4069		8.31725
239	3.98333		353658		331511			10.5024		8.49456
240	4		356048		319808			10.4653		8.18872
241	4.01667		361271		321277			10.4213		8.22712
242	4.03333		356106		321927			10.41		8.2441
243	4.05		352715		319060			10.3628		8.16918
244	4.06667		357556		329649			10.6186		8.44589
245	4.08333		351375		328209			10.3916		8.40829
246	4.1		349617		326150			10.4516		8.35448
247	4.11667		350688		322742			10.3979		8.26541
248	4.13333		351002		324400			10.2601		8.30874
249	4.15		351499		319170			10.3699		8.17207
250	4.16667		348724		322130			10.2519		8.2494
251	4.18333		353275		315663			10.2893		8.08041
252	4.2		355745		318051			10.5803		8.14281
253	4.21667		343822		320147			10.8293		8.1976
254	4.23333		348666		326579			10.2182		8.36566
255	4.25		352217		318482			10.5811		8.15407
256	4.26667		350603		328311			10.5032		8.41093
257	4.28333		347653		324198			10.2684		8.30346
258	4.3		346150		318352			10.2721		8.15068
259	4.31667		351599		314685			10.419		8.05485
260	4.33333		355684		328326			10.454		8.41133
261	4.35		349940		321810			10.2541		8.24106
262	4.36667		346711		320820			10.347		8.21517
263	4.38333		340810		319839			10.229		8.18954
264	4.4		348239		322160			10.0996		8.25019
265	4.41667		346295		323344			10.2314		8.28114
266	4.43333		343400		321421			10.3973		8.23089
267	4.45		349054		318539			10.6356		8.15557
268	4.46667		343506		318851			10.0518		8.16373
269	4.48333		343036		320904			10.4045		8.21736
270	4.5		341424		327885			10.3084		8.3998
271	4.51667		349983		325017			10.6153		8.32485
272	4.53333		343411		315664			10.0703		8.08045
273	4.55		350855		316275			10.4551		8.09639
274	4.56667		345730		318411			10.3487		8.15222
275	4.58333		350683		327935			10.0541		8.40112
276	4.6		345250		323314			10.066		8.28035
277	4.61667		350808		322136			10.2891		8.24956
278	4.63333		350627		326755			10.4988		8.37028
279	4.65		337804		322507			10.568		8.25926
280	4.66667		349616		318226			10.4201		8.14739
281	4.68333		334352		322752			9.72142		8.26566
282	4.7		341054		170735			10.7198		4.29302
283	4.71667		342571		3631.8			9.85321		-0.0738567
284	4.73333		346517		4168.07			10.6174		-0.0598425
285	4.75		338612		3496.37			10.3994		-0.077396
286	4.76667		340691		4223.13			10.5787		-0.0584035
287	4.78333		343203		4356.39			10.7324		-0.0549212
288	4.8		346500		4028.21			10.3179		-0.0634973
289	4.81667		349135		3892.77			10.1576		-0.0670369
290	4.83333		344551		4885.05			10.1763		-0.0411056
291	4.85		346842		4259.47			10.4827		-0.0574538
292	4.86667		337067		4358.59			10.4345		-0.0548636
293	4.88333		336432		3755.12			10.4547		-0.0706339
294	4.9		342570		4469.82			10.4455		-0.0519567
295	4.91667		342430		3795.86			10.7478		-0.0695692
296	4.93333		339575		4353.08			10.3412		-0.0550075
297	4.95		337092		3903.78			10.3438		-0.0667491
298	4.96667		340530		4033.72			10.8676		-0.0633534
299	4.98333		335086		3931.31			10.8369		-0.0660297
300	5		336577		3929.1			10.3347		-0.0660873
301	5.01667		338641		4299.12			10.7333		-0.0564177
302	5.03333		340078		3904.88			10.4959		-0.0667204
303	5.05		335442		3509.58			10.0339		-0.0770507
304	5.06667		338441		3509.58			10.5329		-0.0770507
305	5.08333		338464		3538.21			10.5545		-0.0763025
306	5.1		337242		3647.21			10.5183		-0.0734539
307	5.11667		341553		3349.93			10.2757		-0.0812228
308	5.13333		338991		4121.82			9.83421		-0.0610512
309	5.15		335961		4005.09			10.3517		-0.0641016
310	5.16667		338436		3363.14			10.0399		-0.0808775
311	5.18333		343367		3586.65			10.4632		-0.0750365
312	5.2		336398		3912.59			9.90564		-0.0665189
313	5.21667		341902		144941			10.5742		3.61895
314	5.23333		335260		308614			10.5905		7.89621
315	5.25		334646		306997			10.2496		7.85394
316	5.26667		332438		298759			10.3345		7.63867
317	5.28333		337191		302302			10.5035		7.73125
318	5.3		338096		304638			10.0749		7.79229
319	5.31667		334661		300044			10.2107		7.67223
320	5.33333		337249		311486			10.644		7.97126
321	5.35		336774		300833			10.4157		7.69286
322	5.36667		336547		300607			10.2229		7.68696
323	5.38333		336644		305709			10.0145		7.82029
324	5.4		336873		300255			10.0939		7.67776
325	5.41667		328955		306828			10.08		7.84954
326	5.43333		335706		302679			10.4421		7.74111
327	5.45		337302		300740			10.4726		7.69042
328	5.46667		334119		301326			10.1305		7.70575
329	5.48333		331329		303746			10.2391		7.76899
330	5.5		334864		301723			10.1394		7.71611
331	5.51667		333075		299760			10.1063		7.66481
332	5.53333		335350		313508			10.5999		8.0241
333	5.55		333594		306069			10.5266		7.82969
334	5.56667		334521		301321			10.1844		7.70562
335	5.58333		328170		300219			10.3543		7.67682
336	5.6		341419		299698			10.2378		7.66319
337	5.61667		330013		297404			10.5137		7.60325
338	5.63333		329520		299664			10.5608		7.66231
339	5.65		329141		297799			10.2162		7.61357
340	5.66667		341964		299567			10.0133		7.65979
341	5.68333		338319		301860			10.6147		7.7197
342	5.7		338906		295865			10.2322		7.56304
343	5.71667		336270		301113			10.4202		7.70019
344	5.73333		331791		303641			10.2077		7.76625
345	5.75		332378		291747			10.3567		7.45541
346	5.76667		327003		297602			10.2044		7.60842
347	5.78333		325773		296030			10.6655		7.56734
348	5.8		335884		293873			10.2863		7.51099
349	5.81667		328916		296536			10.3505		7.58056
350	5.83333		333174		303451			10.0768		7.76128
351	5.85		331387		294047			10.0177		7.51553
352	5.86667		327082		301546			10.4606		7.71149
353	5.88333		331918		294081			10.3876		7.5164
354	5.9		331765		296736			10.3744		7.58579
355	5.91667		331004		306075			10.352		7.82985
356	5.93333		337773		297782			10.6921		7.61313
357	5.95		331573		296017			10.686		7.567
358	5.96667		325279		300034			10.8036		7.67198
359	5.98333		335385		305756			10.5148		7.8215
360	6		325733		299670			10.5918		7.66247
361	6.01667		331425		303454			10.2385		7.76134
362	6.03333		327642		299606			10.2528		7.66078
363	6.05		334363		299510			10.4865		7.65829
364	6.06667		330466		298517			10.3232		7.63234
365	6.08333		328900		301801			10.5751		7.71817
366	6.1		334478		296365			10.4804		7.5761
367	6.11667		331123		299071			10.2522		7.64681
368	6.13333		332631		295071			9.9027		7.54229
369	6.15		326849		317817			10.2149		8.1367
370	6.16667		325974		299037			10.2817		7.64594
371	6.18333		330316		290164			10.5084		7.41405
372	6.2		327186		288765			10.4127		7.3775
373	6.21667		332895		297862			9.92027		7.61522
374	6.23333		328516		296997			10.3996		7.59262
375	6.25		326277		289315			10.3987		7.39187
376	6.26667		326820		291406			10.5396		7.44651
377	6.28333		327600		290970			10.5192		7.43511
378	6.3		332904		292418			10.4054		7.47296
379	6.31667		335099		304355			10.3453		7.78489
380	6.33333		330155		300626			10.1138		7.68746
381	6.35		325938		292509			10.26		7.47533
382	6.36667		336793		301423			10.6142		7.70827
383	6.38333		325343		289931			10.6166		7.40795
384	6.4		330232		289254			10.2289		7.39028
385	6.41667		329215		288117			10.4991		7.36055
386	6.43333		335620		299906			10.3744		7.66865
387	6.45		328308		294001			10.2414		7.51432
388	6.46667		331439		295316			10.2071		7.54868
389	6.48333		329775		288697			10.2477		7.37572
390	6.5		323700		295747			9.99391		7.55996
391	6.51667		324198		290682			10.4605		7.42758
392	6.53333		330927		288087			10.6874		7.35977
393	6.55		323921		291639			10.2481		7.45261
394	6.56667		324643		296891					7.58985
395	6.58333		324416		294083					7.51647
396	6.6		324757		295119					7.54354
397	6.61667		325868		293738					7.50744
398	6.63333		331762		286937					7.32971
399	6.65		331650		292374					7.47181
400	6.66667		332620		292457					7.47396
401	6.68333		328083		304224					7.78149
402	6.7		327235		295591					7.55588
403	6.71667		329691		294746					7.53379
404	6.73333		331023		294687					7.53226
405	6.75		323885		296901					7.59009
406	6.76667		324040		296419					7.5775
407	6.78333		324435		290670					7.42727
408	6.8		321125		293987					7.51394
409	6.81667		324811		295850					7.56264
410	6.83333		322495		292248					7.46851
411	6.85		321135		298743					7.63823
412	6.86667		324721		287554					7.34584
413	6.88333		330975		294567					7.52911
414	6.9		325912		286841					7.32722
415	6.91667		323659		297028					7.59343
416	6.93333		323896		290761					7.42964
417	6.95		324726		287158					7.33549
418	6.96667		331511		293213					7.49373
419	6.98333		319808		290240					7.41604
420	7		321277		284304					7.26091
421	7.01667		321927		299159					7.64912
422	7.03333		319060		291098					7.43845
423	7.05		329649		287301					7.33922
424	7.06667		328209		289052					7.38499
425	7.08333		326150		293596					7.50373
426	7.1		322742		289329					7.39224
427	7.11667		324400		288135					7.36102
428	7.13333		319170		285968					7.30441
429	7.15		322130		284140					7.25662
430	7.16667		315663		292663					7.47935
431	7.18333		318051		284795					7.27374
432	7.2		320147		289708					7.40213
433	7.21667		326579		292957					7.48704
434	7.23333		318482		285235					7.28523
435	7.25		328311		289379					7.39355
436	7.26667		324198		292458					7.47399
437	7.28333		318352		290994					7.43574
438	7.3		314685		293923					7.51229
439	7.31667		328326		285739					7.29841
440	7.33333		321810		294910					7.53809
441	7.35		320820		284051					7.25429
442	7.36667		319839		286407					7.31587
443	7.38333		322160		285993					7.30506
444	7.4		323344		294972					7.53971
445	7.41667		321421		276703					7.06227
446	7.43333		318539		281507					7.18781
447	7.45		318851		280907					7.17214
448	7.46667		320904		279007					7.12249
449	7.48333		327885		287647					7.34827
450	7.5		325017		283314					7.23503
451	7.51667		315664		281375					7.18437
452	7.53333		316275		286762					7.32514
453	7.55		318411		294424					7.52538
454	7.56667		327935		284032					7.25379
455	7.58333		323314		283860					7.24932
456	7.6		322136		282911					7.22451
457	7.61667		326755		281876					7.19746
458	7.63333		322507		282872					7.22348
459	7.65		318226		287751					7.351
460	7.66667		322752		283475					7.23926
461	7.68333		170735		282584					7.21597
462	7.7		3631.8		283959					7.2519
463	7.71667		4168.07		280179					7.15311
464	7.73333		3496.37		281504					7.18775
465	7.75		4223.13		278909					7.11992
466	7.76667		4356.39		281356					7.18387
467	7.78333		4028.21		280983					7.17412
468	7.8		3892.77		278245					7.10258
469	7.81667		4885.05		283450					7.23861
470	7.83333		4259.47		289954					7.40857
471	7.85		4358.59		283262					7.23367
472	7.86667		3755.12		279921					7.14638
473	7.88333		4469.82		276130					7.0473
474	7.9		3795.86		280817					7.16978
475	7.91667		4353.08		280041					7.14951
476	7.93333		3903.78		282651					7.21771
477	7.95		4033.72		286449					7.31696
478	7.96667		3931.31		283530					7.24069
479	7.98333		3929.1		282414					7.21153
480	8		4299.12		275739					7.03707
481	8.01667		3904.88		275649					7.03472
482	8.03333		3509.58		281477					7.18703
483	8.05		3509.58		283218					7.23252
484	8.06667		3538.21		283601					7.24255
485	8.08333		3647.21		279327					7.13084
486	8.1		3349.93		276844					7.06596
487	8.11667		4121.82		284556					7.26749
488	8.13333		4005.09		280703					7.1668
489	8.15		3363.14		283516					7.24031
490	8.16667		3586.65		285525					7.29281
491	8.18333		3912.59		281854					7.19687
492	8.2		144941		272840					6.96133
493	8.21667		308614		276979					7.0695
494	8.23333		306997		276625					7.06023
495	8.25		298759		275836					7.03962
496	8.26667		302302		278518					7.10971
497	8.28333		304638		276907					7.06761
498	8.3		300044		275924					7.04191
499	8.31667		311486		283478					7.23932
500	8.33333		300833		281566					7.18936
501	8.35		300607		279914					7.1462
502	8.36667		305709		282361					7.21013
503	8.38333		300255		278751					7.11579
504	8.4		306828		276336					7.0527
505	8.41667		302679		272745					6.95885
506	8.43333		300740		278647					7.11306
507	8.45		301326		274551					7.00603
508	8.46667		303746		279899					7.14579
509	8.48333		301723		275069					7.01957
510	8.5		299760		273115					6.96852
511	8.51667		313508		282934					7.2251
512	8.53333		306069		275069					7.01957
513	8.55		301321		279137					7.12587
514	8.56667		300219		279664					7.13965
515	8.58333		299698		278511					7.10953
516	8.6		297404		277294					7.07771
517	8.61667		299664		271907					6.93693
518	8.63333		297799		272073					6.94127
519	8.65		299567		279071					7.12417
520	8.66667		301860		274295					6.99933
521	8.68333		295865		276415					7.05474
522	8.7		301113		285848					7.30127
523	8.71667		303641		276959					7.06897
524	8.73333		291747		272430					6.95062
525	8.75		297602		276771					7.06404
526	8.76667		296030		280332					7.15712
527	8.78333		293873		273434					6.97685
528	8.8		296536		273164					6.96978
529	8.81667		303451		276282					7.05127
530	8.83333		294047		272757					6.95916
531	8.85		301546		272416					6.95025
532	8.86667		294081		276419					7.05487
533	8.88333		296736		279964					7.1475
534	8.9		306075		273784					6.98598
535	8.91667		297782		267537					6.82273
536	8.93333		296017		274291					6.99924
537	8.95		300034		273173					6.97003
538	8.96667		305756		275260					7.02455
539	8.98333		299670		268121					6.83801
540	9		303454		269370					6.87064
541	9.01667		299606		275237					7.02397
542	9.03333		299510		275307					7.02579
543	9.05		298517		277678					7.08776
544	9.06667		301801		271357					6.92257
545	9.08333		296365		266187					6.78746
546	9.1		299071		265898					6.77991
547	9.11667		295071		269300					6.86882
548	9.13333		317817		267592					6.82418
549	9.15		299037		271960					6.93833
550	9.16667		290164		268525					6.84855
551	9.18333		288765		276301					7.05177
552	9.2		297862		273823					6.98701
553	9.21667		296997		271275					6.92043
554	9.23333		289315		265178					6.76109
555	9.25		291406		272050					6.94068
556	9.26667		290970		278389					7.10633
557	9.28333		292418		271847					6.93538
558	9.3		304355		261825					6.67346
559	9.31667		300626		265541					6.77058
560	9.33333		292509		272928					6.96362
561	9.35		301423		268616					6.85094
562	9.36667		289931		274629					7.00807
563	9.38333		289254		273332					6.97418
564	9.4		288117		265490					6.76925
565	9.41667		299906		269585					6.87627
566	9.43333		294001		273227					6.97143
567	9.45		295316		265882					6.77948
568	9.46667		288697		266425					6.79367
569	9.48333		295747		267350					6.81785
570	9.5		290682		266647					6.79948
571	9.51667		288087		272561					6.95402
572	9.53333		291639		271785					6.93374
573	9.55		296891		270810					6.90827
574	9.56667		294083		267472					6.82103
575	9.58333		295119		276784					7.06438
576	9.6		293738		273468					6.97774
577	9.61667		286937		264158					6.73443
578	9.63333		292374		269999					6.88707
579	9.65		292457		267971					6.83408
580	9.66667		304224		267835					6.83052
581	9.68333		295591		272562					6.95405
582	9.7		294746		265919					6.78047
583	9.71667		294687		265818					6.77781
584	9.73333		296901		267007					6.80888
585	9.75		296419		266699					6.80084
586	9.76667		290670		265968					6.78174
587	9.78333		293987		272236					6.94554
588	9.8		295850		264056					6.73177
589	9.81667		292248		269640					6.8777
590	9.83333		298743		272650					6.95635
591	9.85		287554		269036					6.86192
592	9.86667		294567		262449					6.68977
593	9.88333		286841		268442					6.84639
594	9.9		297028		264881					6.75334
595	9.91667		290761		265508					6.76971
596	9.93333		287158		263138					6.70777
597	9.95		293213		269885					6.8841
598	9.96667		290240		262234					6.68415
599	9.98333		284304		264952					6.75519
600	10		299159		261571					6.66683
601	10.0167		291098		260074					6.62772
602	10.0333		287301		262119					6.68115
603	10.05		289052		267046					6.8099
604	10.0667		293596		265972					6.78183
605	10.0833		289329		264587					6.74564
606	10.1		288135		268585					6.85013
607	10.1167		285968		265317					6.76474
608	10.1333		284140		264717					6.74904
609	10.15		292663		268904					6.85845
610	10.1667		284795		263610					6.72012
611	10.1833		289708		263833					6.72593
612	10.2		292957		264184					6.73511
613	10.2167		285235		262114					6.68103
614	10.2333		289379		257384					6.55742
615	10.25		292458		264989					6.75615
616	10.2667		290994		267088					6.81101
617	10.2833		293923		264288					6.73783
618	10.3		285739		261150					6.65584
619	10.3167		294910		266598					6.79821
620	10.3333		284051		256795					6.54203
621	10.35		286407		263466					6.71636
622	10.3667		285993		262039					6.67905
623	10.3833		294972		272539					6.95347
624	10.4		276703		263812					6.72541
625	10.4167		281507		255505					6.50831
626	10.4333		280907		261407					6.66253
627	10.45		279007		259968					6.62494
628	10.4667		287647		262551					6.69245
629	10.4833		283314		264363					6.7398
630	10.5		281375		262501					6.69112
631	10.5167		286762		259637					6.6163
632	10.5333		294424		257975					6.57287
633	10.55		284032		255348					6.50421
634	10.5667		283860		256137					6.52483
635	10.5833		282911		262439					6.68952
636	10.6		281876		262677					6.69573
637	10.6167		282872		249349					6.34743
638	10.6333		287751		257155					6.55143
639	10.65		283475		255177					6.49974
640	10.6667		282584		263103					6.70687
641	10.6833		283959		262146					6.68186
642	10.7		280179		262496					6.691
643	10.7167		281504		255583					6.51034
644	10.7333		278909		252984					6.44243
645	10.75		281356		259245					6.60606
646	10.7667		280983		258170					6.57796
647	10.7833		278245		257486					6.56007
648	10.8		283450		254470					6.48125
649	10.8167		289954		255350					6.50427
650	10.8333		283262		257289					6.55492
651	10.85		279921		257914					6.57126
652	10.8667		276130		248917					6.33614
653	10.8833		280817		254389					6.47915
654	10.9		280041		259420					6.61062
655	10.9167		282651		272005					6.9395
656	10.9333		286449		250644					6.38129
657	10.95		283530		254870					6.49173
658	10.9667		282414		256961					6.54635
659	10.9833		275739		253566					6.45765
660	11		275649		254642					6.48575
661	11.0167		281477		255812					6.51632
662	11.0333		283218		256125					6.52452
663	11.05		283601		251178					6.39523
664	11.0667		279327		255927					6.51934
665	11.0833		276844		259179					6.60433
666	11.1		284556		259315					6.60788
667	11.1167		280703		258839					6.59545
668	11.1333		283516		253653					6.4599
669	11.15		285525		252105					6.41946
670	11.1667		281854		256039					6.52227
671	11.1833		272840		253288					6.45038
672	11.2		276979		251324					6.39905
673	11.2167		276625		248401					6.32267
674	11.2333		275836		255757					6.5149
675	11.25		278518		253968					6.46816
676	11.2667		276907		253794					6.4636
677	11.2833		275924		255696					6.5133
678	11.3		283478		253752					6.46249
679	11.3167		281566		254471					6.48128
680	11.3333		279914		249673					6.3559
681	11.35		282361		249596					6.3539
682	11.3667		278751		253933					6.46723
683	11.3833		276336		253424					6.45392
684	11.4		272745		264270					6.73736
685	11.4167		278647		250948					6.38923
686	11.4333		274551		254993					6.49493
687	11.45		279899		252680					6.43449
688	11.4667		275069		252836					6.43855
689	11.4833		273115		252806					6.43778
690	11.5		282934		247297					6.29382
691	11.5167		275069		253284					6.45026
692	11.5333		279137		249358					6.34768
693	11.55		279664		244033					6.20852
694	11.5667		278511		252264					6.42362
695	11.5833		277294		263034					6.70505
696	11.6		271907		253167					6.44721
697	11.6167		272073		254359					6.47835
698	11.6333		279071		251970					6.41592
699	11.65		274295		250893					6.38778
700	11.6667		276415		249448					6.35002
701	11.6833		285848		249029					6.33907
702	11.7		276959		251998					6.41666
703	11.7167		272430		245771					6.25394
704	11.7333		276771		247178					6.29071
705	11.75		280332		246317					6.26821
706	11.7667		273434		243236					6.18769
707	11.7833		273164		248837					6.33405
708	11.8		276282		244601					6.22336
709	11.8167		272757		244887					6.23083
710	11.8333		272416		246495					6.27285
711	11.85		276419		242408					6.16604
712	11.8667		279964		248577					6.32725
713	11.8833		273784		246611					6.27589
714	11.9		267537		245330					6.24242
715	11.9167		274291		245200					6.239
716	11.9333		273173		251706					6.40902
717	11.95		275260		246480					6.27245
718	11.9667		268121		254268					6.47598
719	11.9833		269370		246330					6.26854
720	12		275237		244252					6.21424
721	12.0167		275307		242305					6.16337
722	12.0333		277678		243619					6.19771
723	12.05		271357		240461					6.11516
724	12.0667		266187		245504					6.24696
725	12.0833		265898		247058					6.28758
726	12.1		269300		248324					6.32064
727	12.1167		267592		240174					6.10768
728	12.1333		271960		241454					6.1411
729	12.15		268525		245153					6.23778
730	12.1667		276301		244428					6.21884
731	12.1833		273823		239341					6.08589
732	12.2		271275		256334					6.52998
733	12.2167		265178		235894					5.99581
734	12.2333		272050		246801					6.28084
735	12.25		278389		242496					6.16834
736	12.2667		271847		242998					6.18146
737	12.2833		261825		245239					6.24002
738	12.3		265541		239151					6.08095
739	12.3167		272928		246037					6.26089
740	12.3333		268616		245861					6.25628
741	12.35		274629		248008					6.3124
742	12.3667		273332		245655					6.2509
743	12.3833		265490		238148					6.05471
744	12.4		269585		240848					6.12529
745	12.4167		273227		235781					5.99286
746	12.4333		265882		243243					6.18788
747	12.45		266425		240175					6.10771
748	12.4667		267350		243535					6.19549
749	12.4833		266647		244575					6.22269
750	12.5		272561		240318					6.11142
751	12.5167		271785		239284					6.08441
752	12.5333		270810		242122					6.15858
753	12.55		267472		243945					6.20622
754	12.5667		276784		238913					6.07472
755	12.5833		273468		239755					6.09672
756	12.6		264158		246556					6.27445
757	12.6167		269999		238906					6.07453
758	12.6333		267971		241795					6.15004
759	12.65		267835		238170					6.0553
760	12.6667		272562		241536					6.14325
761	12.6833		265919		239790					6.09764
762	12.7		265818		241889					6.1525
763	12.7167		267007		234515					5.95979
764	12.7333		266699		238570					6.06576
765	12.75		265968		238293					6.05852
766	12.7667		272236		239040					6.07803
767	12.7833		264056		238562					6.06554
768	12.8		269640		235526					5.98621
769	12.8167		272650		242780					6.17577
770	12.8333		269036		233516					5.93369
771	12.85		262449		235552					5.98689
772	12.8667		268442		236096					6.00111
773	12.8833		264881		234143					5.95005
774	12.9		265508		243324					6.19
775	12.9167		263138		238570					6.06576
776	12.9333		269885		240921					6.1272
777	12.95		262234		232172					5.89855
778	12.9667		264952		241631					6.14574
779	12.9833		261571		238192					6.05588
780	13		260074		231435					5.87929
781	13.0167		262119		231850					5.89013
782	13.0333		267046		239385					6.08705
783	13.05		265972		233784					5.94067
784	13.0667		264587		233373					5.92995
785	13.0833		268585		233541					5.93433
786	13.1		265317		239389					6.08714
787	13.1167		264717		231644					5.88474
788	13.1333		268904		232262					5.90091
789	13.15		263610		236685					6.0165
790	13.1667		263833		238196					6.05597
791	13.1833		264184		239918					6.10098
792	13.2		262114		233720					5.93902
793	13.2167		257384		236872					6.02138
794	13.2333		264989		234911					5.97012
795	13.25		267088		234308					5.95437
796	13.2667		264288		229673					5.83325
797	13.2833		261150		237395					6.03505
798	13.3		266598		233296					5.92793
799	13.3167		256795		236132					6.00203
800	13.3333		263466		233155					5.92425
801	13.35		262039		233107					5.92299
802	13.3667		272539		237563					6.03944
803	13.3833		263812		233829					5.94187
804	13.4		255505		229972					5.84106
805	13.4167		261407		230035					5.84271
806	13.4333		259968		228889					5.81275
807	13.45		262551		225444					5.72274
808	13.4667		264363		236876					6.02147
809	13.4833		262501		229528					5.82946
810	13.5		259637		232804					5.91506
811	13.5167		257975		228752					5.80917
812	13.5333		255348		227476					5.77582
813	13.55		256137		234590					5.96175
814	13.5667		262439		239739					6.09629
815	13.5833		262677		230253					5.8484
816	13.6		249349		224630					5.70147
817	13.6167		257155		226451					5.74903
818	13.6333		255177		234015					5.94671
819	13.65		263103		231272					5.87504
820	13.6667		262146		157516					3.94757
821	13.6833		262496		3849.82					-0.0681592
822	13.7		255583		3935.71					-0.0659146
823	13.7167		252984		3698.97					-0.0721015
824	13.7333		259245		3841.01					-0.0683894
825	13.75		258170		2991.02					-0.0906021
826	13.7667		257486		3238.73					-0.0841287
827	13.7833		254470		3979.76					-0.0647635
828	13.8		255350		4082.17					-0.0620872
829	13.8167		257289		3314.7					-0.0821435
830	13.8333		257914		3468.84					-0.0781153
831	13.85		248917		3849.82					-0.0681592
832	13.8667		254389		3597.66					-0.0747487
833	13.8833		259420		3345.53					-0.0813379
834	13.9		272005		3547.01					-0.0760724
835	13.9167		250644		3228.82					-0.0843877
836	13.9333		254870		3694.56					-0.0722166
837	13.95		256961		3480.95					-0.0777988
838	13.9667		253566		60499.2					1.41225
839	13.9833		254642		247860					6.30852
840	14		255812		235539					5.98655
841	14.0167		256125		237500					6.03778
842	14.0333		251178		232076					5.89604
843	14.05		255927		236257					6.00531
844	14.0667		259179		239011					6.07726
845	14.0833		259315		231644					5.88474
846	14.1		258839		236434					6.00994
847	14.1167		253653		233021					5.92073
848	14.1333		252105		228745					5.80899
849	14.15		256039		235155					5.97649
850	14.1667		253288		234213					5.95189
851	14.1833		251324		230942					5.8664
852	14.2		248401		227651					5.78041
853	14.2167		255757		233112					5.92312
854	14.2333		253968		227149					5.76729
855	14.25		253794		230650					5.85878
856	14.2667		255696		225931					5.73546
857	14.2833		253752		228278					5.79678
858	14.3		254471		222237					5.63893
859	14.3167		249673		230844					5.86386
860	14.3333		249596		225736					5.73035
861	14.35		253933		222483					5.64534
862	14.3667		253424		230890					5.86505
863	14.3833		264270		224240					5.69126
864	14.4		250948		225133					5.71461
865	14.4167		254993		226507					5.7505
866	14.4333		252680		219778					5.57466
867	14.45		252836		228329					5.79812
868	14.4667		252806		220571					5.59538
869	14.4833		247297		225884					5.73424
870	14.5		253284		225974					5.73659
871	14.5167		249358		224881					5.70801
872	14.5333		244033		224019					5.68548
873	14.55		252264		221346					5.61563
874	14.5667		263034		222895					5.65612
875	14.5833		253167		219641					5.57109
876	14.6		254359		218828					5.54985
877	14.6167		251970		218931					5.55253
878	14.6333		250893		218211					5.53371
879	14.65		249448		220273					5.5876
880	14.6667		249029		219018					5.55479
881	14.6833		251998		221878					5.62955
882	14.7		245771		218192					5.53322
883	14.7167		247178		216347					5.485
884	14.7333		246317		219290					5.5619
885	14.75		243236		218080					5.53029
886	14.7667		248837		221565					5.62137
887	14.7833		244601		216101					5.47856
888	14.8		244887		224382					5.69499
889	14.8167		246495		220421					5.59148
890	14.8333		242408		213190					5.40249
891	14.85		248577		218866					5.55082
892	14.8667		246611		222817					5.65408
893	14.8833		245330		219478					5.56681
894	14.9		245200		215412					5.46057
895	14.9167		251706		217747					5.52159
896	14.9333		246480		216804					5.49695
897	14.95		254268		215870					5.47252
898	14.9667		246330		222301					5.64061
899	14.9833		244252		220870					5.6032
900	15		242305		205598					5.20411
901	15.0167		243619		216989					5.50177
902	15.0333		240461		219238					5.56056
903	15.05		245504		212040					5.37245
904	15.0667		247058		212046					5.3726
905	15.0833		248324		215300					5.45765
906	15.1		240174		227177					5.76802
907	15.1167		241454		218443					5.53978
908	15.1333		245153		222093					5.63517
909	15.15		244428		226149					5.74115
910	15.1667		239341		220955					5.60543
911	15.1833		256334		214405					5.43424
912	15.2		235894		217480					5.51461
913	15.2167		246801		217263					5.50894
914	15.2333		242496		213080					5.39962
915	15.25		242998		210595					5.33469
916	15.2667		245239		214429					5.43488
917	15.2833		239151		212953					5.3963
918	15.3		246037		208486					5.27957
919	15.3167		245861		211589					5.36066
920	15.3333		248008		207580					5.2559
921	15.35		245655		213740					5.41687
922	15.3667		238148		213059					5.39907
923	15.3833		240848		213545					5.41178
924	15.4		235781		213978					5.42308
925	15.4167		243243		208984					5.29259
926	15.4333		240175		208380					5.2768
927	15.45		243535		208829					5.28855
928	15.4667		244575		209784					5.3135
929	15.4833		240318		217319					5.5104
930	15.5		239284		209476					5.30544
931	15.5167		242122		209591					5.30845
932	15.5333		243945		207544					5.25496
933	15.55		238913		217503					5.51522
934	15.5667		239755		212326					5.37991
935	15.5833		246556		208531					5.28076
936	15.6		238906		212039					5.37242
937	15.6167		241795		209568					5.30784
938	15.6333		238170		203784					5.15669
939	15.65		241536		211668					5.36273
940	15.6667		239790		208792					5.28757
941	15.6833		241889		212027					5.37211
942	15.7		234515		203405					5.14678
943	15.7167		238570		202734					5.12925
944	15.7333		238293		210900					5.34267
945	15.75		239040		208274					5.27403
946	15.7667		238562		205540					5.20259
947	15.7833		235526		208424					5.27796
948	15.8		242780		202632					5.12658
949	15.8167		233516		207183					5.24553
950	15.8333		235552		207175					5.24531
951	15.85		236096		202011					5.11036
952	15.8667		234143		208609					5.28279
953	15.8833		243324		209490					5.3058
954	15.9		238570		206763					5.23455
955	15.9167		240921		207764					5.26071
956	15.9333		232172		201254					5.09058
957	15.95		241631		206395					5.22494
958	15.9667		238192		202594					5.12561
959	15.9833		231435		201916					5.10787
960	16		231850		209220					5.29874
961	16.0167		239385		206192					5.21961
962	16.0333		233784		202714					5.12873
963	16.05		233373		200046					5.05901
964	16.0667		233541		201960					5.10902
965	16.0833		239389		205881					5.2115
966	16.1		231644		203871					5.15897
967	16.1167		232262		199013					5.03202
968	16.1333		236685		196213					4.95885
969	16.15		238196		198913					5.02941
970	16.1667		239918		204995					5.18833
971	16.1833		233720		196086					4.95551
972	16.2		236872		193469					4.88712
973	16.2167		234911		207137					5.24431
974	16.2333		234308		198392					5.01579
975	16.25		229673		200856					5.08017
976	16.2667		237395		194442					4.91255
977	16.2833		233296		204190					5.16729
978	16.3		236132		217680					5.51982
979	16.3167		233155		200427					5.06896
980	16.3333		233107		202868					5.13274
981	16.35		237563		201950					5.10878
982	16.3667		233829		197274					4.98657
983	16.3833		229972		206136					5.21815
984	16.4		230035		200647					5.0747
985	16.4167		228889		203509					5.14952
986	16.4333		225444		201245					5.09034
987	16.45		236876		198303					5.01345
988	16.4667		229528		197960					5.0045
989	16.4833		232804		199052					5.03302
990	16.5		228752		198275					5.01272
991	16.5167		227476		199159					5.03582
992	16.5333		234590		200528					5.07161
993	16.55		239739		201494					5.09684
994	16.5667		230253		196647					4.97019
995	16.5833		224630		198066					5.00726
996	16.6		226451		195795					4.94793
997	16.6167		234015		194595					4.91655
998	16.6333		231272		195024					4.92777
999	16.65		157516		198479					5.01806
1000	16.6667		3849.82		194679					4.91876
1001	16.6833		3935.71		201725					5.10288
1002	16.7		3698.97		195917					4.95111
1003	16.7167		3841.01		194003					4.90109
1004	16.7333		2991.02		195892					4.95045
1005	16.75		3238.73		201573					5.09891
1006	16.7667		3979.76		191514					4.83604
1007	16.7833		4082.17		195188					4.93204
1008	16.8		3314.7		197416					4.99027
1009	16.8167		3468.84		194300					4.90885
1010	16.8333		3849.82		193938					4.8994
1011	16.85		3597.66		192972					4.87415
1012	16.8667		3345.53		192357					4.85807
1013	16.8833		3547.01		193731					4.89397
1014	16.9		3228.82		195556					4.94168
1015	16.9167		3694.56		192686					4.86667
1016	16.9333		3480.95		200157					5.06192
1017	16.95		60499.2		192025					4.8494
1018	16.9667		247860		192812					4.86997
1019	16.9833		235539		192229					4.85473
1020	17		237500		194765					4.92101
1021	17.0167		232076		193771					4.89503
1022	17.0333		236257		194054					4.90243
1023	17.05		239011		194334					4.90973
1025	17.0833		231644		188628					4.76063
1026	17.1		236434		191453					4.83444
1027	17.1167		233021		188662					4.7615
1028	17.1333		228745		188922					4.76831
1029	17.15		235155		191633					4.83916
1030	17.1667		234213		187806					4.73914
1031	17.1833		230942		191091					4.82499
1032	17.2		227651		182970					4.61275
1033	17.2167		233112		189220					4.77609
1034	17.2333		227149		186588					4.70732
1035	17.25		230650		190241					4.80276
1036	17.2667		225931		184231					4.64572
1037	17.2833		228278		185789					4.68642
1038	17.3		222237		186874					4.71479
1039	17.3167		230844		188721					4.76305
1040	17.3333		225736		190383					4.80649
1041	17.35		222483		185320					4.67417
1042	17.3667		230890		186659					4.70916
1043	17.3833		224240		188035					4.74513
1044	17.4		225133		187471					4.7304
1045	17.4167		226507		181926					4.58547
1046	17.4333		219778		181890					4.58453
1047	17.45		228329		189867					4.79301
1048	17.4667		220571		186103					4.69464
1049	17.4833		225884		185402					4.67632
1050	17.5		225974		183406					4.62414
1051	17.5167		224881		188447					4.75591
1052	17.5333		224019		180466					4.54732
1053	17.55		221346		183569					4.62841
1054	17.5667		222895		184990					4.66556
1055	17.5833		219641		190273					4.80361
1056	17.6		218828		182180					4.59212
1057	17.6167		218931		184770					4.65981
1058	17.6333		218211		192739					4.86806
1059	17.65		220273		183104					4.61626
1060	17.6667		219018		181844					4.58333
1061	17.6833		221878		186439					4.70342
1062	17.7		218192		182552					4.60184
1063	17.7167		216347		185270					4.67287
1064	17.7333		219290		187789					4.73869
1065	17.75		218080		184570					4.65458
1066	17.7667		221565		179726					4.528
1067	17.7833		216101		182665					4.60481
1068	17.8		224382		183858					4.63596
1069	17.8167		220421		183619					4.62974
1070	17.8333		213190		182792					4.6081
1071	17.85		218866		183489					4.62632
1072	17.8667		222817		180903					4.55874
1073	17.8833		219478		189865					4.79295
1074	17.9		215412		186129					4.69531
1075	17.9167		217747		178970					4.50823
1076	17.9333		216804		179167					4.51339
1077	17.95		215870		181297					4.56904
1078	17.9667		222301		180123					4.53836
1079	17.9833		220870		184643					4.65649
1080	18		205598		182390					4.59761
1081	18.0167		216989		179509					4.52233
1082	18.0333		219238		182779					4.60777
1083	18.05		212040		180199					4.54035
1084	18.0667		212046		185163					4.67006
1085	18.0833		215300		186043					4.69307
1086	18.1		227177		174146					4.38217
1087	18.1167		218443		176127					4.43394
1088	18.1333		222093		176801					4.45156
1089	18.15		226149		182261					4.59423
1090	18.1667		220955		179343					4.51798
1091	18.1833		214405		177129					4.46013
1092	18.2		217480		178852					4.50515
1093	18.2167		217263		182775					4.60768
1094	18.2333		213080		184986					4.66543
1095	18.25		210595		177294					4.46444
1096	18.2667		214429		174277					4.38558
1097	18.2833		212953		176026					4.43129
1098	18.3		208486		173804					4.37322
1099	18.3167		211589		177909					4.48049
1100	18.3333		207580		174791					4.39902
1101	18.35		213740		176352					4.43983
1102	18.3667		213059		175384					4.41452
1103	18.3833		213545		174834					4.40014
1104	18.4		213978		172230					4.33208
1105	18.4167		208984		171562					4.31464
1106	18.4333		208380		175876					4.42737
1107	18.45		208829		174842					4.40035
1108	18.4667		209784		175971					4.42987
1109	18.4833		217319		172992					4.352
1110	18.5		209476		172570					4.34097
1111	18.5167		209591		170526					4.28757
1112	18.5333		207544		176363					4.4401
1113	18.55		217503		176604					4.4464
1114	18.5667		212326		171056					4.30142
1115	18.5833		208531		175317					4.41277
1116	18.6		212039		174514					4.39179
1117	18.6167		209568		172940					4.35065
1118	18.6333		203784		172815					4.34739
1119	18.65		211668		171056					4.30142
1120	18.6667		208792		171310					4.30805
1121	18.6833		212027		169034					4.24857
1122	18.7		203405		173511					4.36556
1123	18.7167		202734		174022					4.37892
1124	18.7333		210900		173242					4.35854
1125	18.75		208274		172445					4.33772
1126	18.7667		205540		174086					4.3806
1127	18.7833		208424		172897					4.34953
1128	18.8		202632		170363					4.28332
1129	18.8167		207183		168157					4.22567
1130	18.8333		207175		166363					4.17876
1131	18.85		202011		171374					4.30973
1132	18.8667		208609		173678					4.36993
1133	18.8833		209490		166288					4.17681
1134	18.9		206763		173109					4.35508
1135	18.9167		207764		168349					4.23067
1136	18.9333		201254		171275					4.30714
1137	18.95		206395		171010					4.30021
1138	18.9667		202594		165040					4.14421
1139	18.9833		201916		165758					4.16297
1140	19		209220		170948					4.29859
1141	19.0167		206192		164807					4.1381
1142	19.0333		202714		168274					4.22871
1143	19.05		200046		166556					4.18382
1144	19.0667		201960		168711					4.24015
1145	19.0833		205881		162027					4.06546
1146	19.1		203871		163676					4.10855
1147	19.1167		199013		168018					4.22203
1148	19.1333		196213		162806					4.08583
1149	19.15		198913		166643					4.1861
1150	19.1667		204995		166207					4.1747
1151	19.1833		196086		166988					4.1951
1152	19.2		193469		163184					4.09569
1153	19.2167		207137		165313					4.15133
1154	19.2333		198392		168349					4.23067
1155	19.25		200856		164768					4.13708
1156	19.2667		194442		168580					4.23672
1157	19.2833		204190		162452					4.07657
1158	19.3		217680		163971					4.11628
1159	19.3167		200427		159881					4.00938
1160	19.3333		202868		161959					4.06368
1161	19.35		201950		161874					4.06146
1162	19.3667		197274		158686					3.97816
1163	19.3833		206136		161927					4.06284
1164	19.4		200647		166085					4.17151
1165	19.4167		203509		161735					4.05783
1166	19.4333		201245		165901					4.1667
1167	19.45		198303		165914					4.16703
1168	19.4667		197960		159420					3.99734
1169	19.4833		199052		160261					4.01932
1170	19.5		198275		162410					4.07546
1171	19.5167		199159		161824					4.06017
1172	19.5333		200528		152919					3.82744
1173	19.55		201494		159274					3.99353
1174	19.5667		196647		161688					4.05659
1175	19.5833		198066		154973					3.88113
1176	19.6		195795		158696					3.97843
1177	19.6167		194595		161670					4.05614
1178	19.6333		195024		159642					4.00313
1179	19.65		198479		154078					3.85774
1180	19.6667		194679		158950					3.98506
1181	19.6833		201725		159514					3.9998
1182	19.7		195917		158541					3.97437
1183	19.7167		194003		161713					4.05725
1184	19.7333		195892		158439					3.9717
1185	19.75		201573		154573					3.87066
1186	19.7667		191514		158298					3.96801
1187	19.7833		195188		157750					3.95369
1188	19.8		197416		156092					3.91037
1189	19.8167		194300		157046					3.9353
1190	19.8333		193938		157016					3.93452
1191	19.85		192972		154159					3.85984
1192	19.8667		192357		155249					3.88833
1193	19.8833		193731		152356					3.81272
1194	19.9		195556		154027					3.85639
1195	19.9167		192686		156065					3.90965
1196	19.9333		200157		155963					3.90698
1197	19.95		192025		156859					3.93041
1198	19.9667		192812		152669					3.8209
1199	19.9833		192229		153146					3.83337
1200	20		194765		153598					3.84518
1201	20.0167		193771		156236					3.91412
1202	20.0333		194054		151907					3.80101
1203	20.05		194334		151043					3.77842
1204	20.0667		188628		156181					3.91268
1205	20.0833		191453		157012					3.9344
1206	20.1		188662		156055					3.90941
1207	20.1167		188922		156674					3.92558
1208	20.1333		191633		152329					3.81203
1209	20.15		187806		149853					3.74733
1210	20.1667		191091		151631					3.79379
1211	20.1833		182970		148766					3.71892
1212	20.2		189220		148726					3.71787
1213	20.2167		186588		150022					3.75173
1214	20.2333		190241		153836					3.85142
1215	20.25		184231		152449					3.81515
1216	20.2667		185789		153403					3.84008
1217	20.2833		186874		153229					3.83556
1218	20.3		188721		146339					3.6555
1219	20.3167		190383		151221					3.78306
1220	20.3333		185320		153424					3.84065
1221	20.35		186659		150945					3.77587
1222	20.3667		188035		143839					3.59016
1223	20.3833		187471		152717					3.82216
1224	20.4		181926		154024					3.85633
1225	20.4167		181890		149959					3.75008
1226	20.4333		189867		143363					3.57772
1227	20.45		186103		145894					3.64386
1228	20.4667		185402		146788					3.66723
1229	20.4833		183406		148659					3.71613
1230	20.5		188447		146468					3.65885
1231	20.5167		180466		149308					3.73308
1232	20.5333		183569		147277					3.68001
1233	20.55		184990		146939					3.67118
1234	20.5667		190273		148051					3.70024
1235	20.5833		182180		143410					3.57894
1236	20.6		184770		148556					3.71344
1237	20.6167		192739		142224					3.54795
1238	20.6333		183104		142935					3.56654
1239	20.65		181844		143835					3.59007
1240	20.6667		186439		146798					3.6675
1241	20.6833		182552		143636					3.58486
1242	20.7		185270		152047					3.80466
1243	20.7167		187789		146723					3.66552
1244	20.7333		184570		155099					3.88443
1245	20.75		179726		143776					3.58851
1246	20.7667		182665		144234					3.60047
1247	20.7833		183858		147591					3.68821
1248	20.8		183619		147456					3.68467
1249	20.8167		182792		140231					3.49588
1250	20.8333		183489		148377					3.70874
1251	20.85		180903		156223					3.91379
1252	20.8667		189865		144818					3.61575
1253	20.8833		186129		140358					3.49919
1254	20.9		178970		143851					3.59048
1255	20.9167		179167		143721					3.58708
1256	20.9333		181297		142007					3.54227
1257	20.95		180123		142207					3.5475
1258	20.9667		184643		140382					3.49982
1259	20.9833		182390		140636					3.50645
1260	21		179509		141896					3.53937
1261	21.0167		182779		142909					3.56585
1262	21.0333		180199		143948					3.593
1263	21.05		185163		141493					3.52886
1264	21.0667		186043		141895					3.53935
1265	21.0833		174146		146428					3.6578
1266	21.1		176127		143191					3.57324
1267	21.1167		176801		144806					3.61542
1268	21.1333		182261		145060					3.62206
1269	21.15		179343		134003					3.33312
1270	21.1667		177129		139594					3.47921
1271	21.1833		178852		139469					3.47596
1272	21.2		182775		138467					3.44978
1273	21.2167		184986		137364					3.42094
1274	21.2333		177294		139434					3.47503
1275	21.25		174277		139939					3.48823
1276	21.2667		176026		136521					3.39892
1277	21.2833		173804		139690					3.48172
1278	21.3		177909		135383					3.36918
1279	21.3167		174791		137248					3.41793
1280	21.3333		176352		134758					3.35283
1281	21.35		175384		135778					3.3795
1282	21.3667		174834		136482					3.39791
1283	21.3833		172230		135239					3.36542
1284	21.4		171562		145710					3.63905
1285	21.4167		175876		137445					3.42306
1286	21.4333		174842		137041					3.4125
1287	21.45		175971		134898					3.3565
1288	21.4667		172992		135850					3.38138
1289	21.4833		172570		133547					3.3212
1290	21.5		170526		141440					3.52745
1291	21.5167		176363		141690					3.534
1292	21.5333		176604		136763					3.40525
1293	21.55		171056		131521					3.26827
1294	21.5667		175317		140003					3.48991
1295	21.5833		174514		136586					3.40062
1296	21.6		172940		135466					3.37136
1297	21.6167		172815		135546					3.37344
1298	21.6333		171056		134603					3.34881
1299	21.65		171310		155051					3.88317
1300	21.6667		169034		135422					3.37019
1301	21.6833		173511		134845					3.35513
1302	21.7		174022		135196					3.36429
1303	21.7167		173242		132084					3.28296
1304	21.7333		172445		131451					3.26642
1305	21.75		174086		130158					3.23264
1306	21.7667		172897		134266					3.33998
1307	21.7833		170363		137121					3.41459
1308	21.8		168157		130642					3.2453
1309	21.8167		166363		130249					3.23502
1310	21.8333		171374		128762					3.19616
1311	21.85		173678		128404					3.18681
1312	21.8667		166288		137437					3.42285
1313	21.8833		173109		132426					3.2919
1314	21.9		168349		132788					3.30137
1315	21.9167		171275		133233					3.313
1316	21.9333		171010		132475					3.29318
1317	21.95		165040		132008					3.28099
1318	21.9667		165758		128493					3.18913
1319	21.9833		170948		128720					3.19506
1320	22		164807		129342					3.21131
1321	22.0167		168274		124259					3.07847
1322	22.0333		166556		123715					3.06426
1323	22.05		168711		132028					3.2815
1324	22.0667		162027		33715.8					0.712323
1325	22.0833		163676		29201.6					0.594355
1326	22.1		168018		27850.9					0.559059
1327	22.1167		162806		30616.8					0.631339
1328	22.1333		166643		31011.4					0.64165
1329	22.15		166207		32705.2					0.685914
1330	22.1667		166988		27311.5					0.54496
1331	22.1833		163184		30536.5					0.629239
1332	22.2		165313		27549.2					0.551173
1333	22.2167		168349		32209.7					0.672965
1334	22.2333		164768		25559.5					0.499176
1335	22.25		168580		29211.7					0.59462
1336	22.2667		162452		27667					0.554253
1337	22.2833		163971		29885.7					0.612234
1338	22.3		159881		26808.6					0.53182
1339	22.3167		161959		28986.1					0.588723
1340	22.3333		161874		27159.1					0.540978
1341	22.35		158686		26073.3					0.512604
1342	22.3667		161927		28036.9					0.563918
1343	22.3833		166085		29555.3					0.603599
1344	22.4		161735		24225.5					0.464317
1345	22.4167		165901		29190.4					0.594062
1346	22.4333		165914		27465.9					0.548996
1347	22.45		159420		32062.2					0.66911
1348	22.4667		160261		29347.9					0.59818
1349	22.4833		162410		29276.8					0.59632
1350	22.5		161824		28937.3					0.587448
1351	22.5167		152919		24438.7					0.469887
1352	22.5333		159274		29012.5					0.589414
1353	22.55		161688		27480.1					0.549367
1354	22.5667		154973		23765.8					0.452302
1355	22.5833		158696		28855					0.585297
1356	22.6		161670		29189.4					0.594036
1357	22.6167		159642		29644.8					0.605937
1358	22.6333		154078		25385.9					0.494639
1359	22.65		158950		29164					0.593372
1360	22.6667		159514		28209.6					0.568432
1361	22.6833		158541		26495.8					0.523645
1362	22.7		161713		29371.3					0.598791
1363	22.7167		158439		27499.4					0.549872
1364	22.7333		154573		29611.2					0.60506
1365	22.75		158298		30339.2					0.624084
1366	22.7667		157750		25191.9					0.489571
1367	22.7833		156092		27183.5					0.541615
1368	22.8		157046		24691.4					0.476492
1369	22.8167		157016		31554.5					0.655844
1370	22.8333		154159		25798.1					0.505412
1371	22.85		155249		29681.4					0.606893
1372	22.8667		152356		29326.6					0.597622
1373	22.8833		154027		28043					0.564077
1374	22.9		156065		27662					0.55412
1375	22.9167		155963		28403.7					0.573505
1376	22.9333		156859		29962					0.614226
1377	22.95		152669		35757.2					0.765672
1378	22.9667		153146		28746.2					0.582455
1379	22.9833		153598		31854.6					0.663686
1380	23		156236		28342.8					0.571911
1381	23.0167		151907		24919.9					0.482461
1382	23.0333		151043		24788.9					0.479039
1383	23.05		156181		26471.4					0.523007
1384	23.0667		157012		28067.4					0.564715
1385	23.0833		156055		27487.2					0.549553
1386	23.1		156674		28138.5					0.566573
1387	23.1167		152329		29599					0.604741
1388	23.1333		149853		27149.9					0.540739
1389	23.15		151631		30028.1					0.615953
1390	23.1667		148766		27188.5					0.541748
1391	23.1833		148726		25178.7					0.489226
1392	23.2		150022		25442.7					0.496125
1393	23.2167		153836		27779.8					0.5572
1394	23.2333		152449		21294.6					0.387723
1395	23.25		153403		25565.6					0.499335
1396	23.2667		153229		25279.2					0.491853
1397	23.2833		146339		28041					0.564024
1398	23.3		151221		25431.5					0.495833
1399	23.3167		153424		25051.8					0.48591
1400	23.3333		150945		27819.4					0.558236
1401	23.35		143839		32068.3					0.669269
1402	23.3667		152717		25086.3					0.486812
1403	23.3833		154024		27291.1					0.544429
1404	23.4		149959		28689.3					0.580967
1405	23.4167		143363		27891.6					0.560121
1406	23.4333		145894		26937.6					0.535191
1407	23.45		146788		28776.7					0.583252
1408	23.4667		148659		23347.7					0.441377
1409	23.4833		146468		25899.6					0.508066
1410	23.5		149308		27155					0.540872
1411	23.5167		147277		29899					0.612579
1412	23.5333		146939		24408.2					0.469091
1413	23.55		148051		24742.2					0.477819
1414	23.5667		143410		28673					0.580543
1415	23.5833		148556		26970.1					0.536041
1416	23.6		142224		27753.4					0.55651
1417	23.6167		142935		23013.9					0.432653
1418	23.6333		143835		27188.5					0.541748
1419	23.65		146798		25847.9					0.506712
1420	23.6667		143636		21873.7					0.402856
1421	23.6833		152047		24961.5					0.483549
1422	23.7		146723		27469.9					0.549102
1423	23.7167		155099		24700.6					0.476731
1424	23.7333		143776		23421.8					0.443312
1425	23.75		144234		24714.8					0.477102
1426	23.7667		147591		29580.7					0.604263
1427	23.7833		147456		25026.5					0.485247
1428	23.8		140231		27427.3					0.547987
1429	23.8167		148377		24555.4					0.472938
1430	23.8333		156223		27198.7					0.542014
1431	23.85		144818		27481.1					0.549394
1432	23.8667		140358		25214.3					0.490155
1433	23.8833		143851		26270.3					0.517752
1434	23.9		143721		28255.4					0.569627
1435	23.9167		142007		23743.5					0.451719
1436	23.9333		142207		27214.9					0.542438
1437	23.95		140382		31046					0.642554
1438	23.9667		140636		27395.8					0.547164
1439	23.9833		141896		27255.6					0.5435
1440	24		142909		29270.7					0.596161
1441	24.0167		143948		27797.1					0.557651
1442	24.0333		141493		26071.3					0.512551
1443	24.05		141895		26934.6					0.535111
1444	24.0667		146428		28348.9					0.572071
1445	24.0833		143191		33072.5					0.695514
1446	24.1		144806		24062.1					0.460047
1447	24.1167		145060		27268.8					0.543845
1448	24.1333		134003		30211.1					0.620736
1449	24.15		139594		29112.1					0.592017
1450	24.1667		139469		26400.3					0.52115
1451	24.1833		138467		22303.8					0.414095
1452	24.2		137364		28660.8					0.580224
1453	24.2167		139434		24968.6					0.483734
1454	24.2333		139939		29790.2					0.609736
1455	24.25		136521		24371.7					0.468136
1456	24.2667		139690		26653.2					0.527759
1457	24.2833		135383		30408.4					0.625891
1458	24.3		137248		21992.4					0.405957
1459	24.3167		134758		25667.1					0.501989
1460	24.3333		135778		25203.1					0.489863
1461	24.35		136482		26617.7					0.52683
1462	24.3667		135239		25240.7					0.490845
1463	24.3833		145710		30111.4					0.618132
1464	24.4		137445		28556.2					0.577488
1465	24.4167		137041		29663.1					0.606415
1466	24.4333		134898		26220.5					0.516452
1467	24.45		135850		26762.9					0.530625
1468	24.4667		133547		33077.6					0.695647
1469	24.4833		141440		27931.2					0.561156
1470	24.5		141690		27585.8					0.552129
1471	24.5167		136763		28672					0.580516
1472	24.5333		131521		24984.8					0.484159
1473	24.55		140003		26953.9					0.535616
1474	24.5667		136586		26755.8					0.53044
1475	24.5833		135466		23479.6					0.444824
1476	24.6		135546		25447.8					0.496257
1477	24.6167		134603		28028.8					0.563706
1478	24.6333		155051		26163.7					0.514966
1479	24.65		135422		27811.3					0.558023
1480	24.6667		134845		28972.9					0.588378
1481	24.6833		135196		30545.6					0.629479
1482	24.7		132084		29351					0.59826
1483	24.7167		131451		24376.8					0.468269
1484	24.7333		130158		24845.7					0.480524
1485	24.75		134266		26951.8					0.535563
1486	24.7667		137121		27431.3					0.548093
1487	24.7833		130642		32059.1					0.66903
1488	24.8		130249		24123					0.461638
1489	24.8167		128762		22794.8					0.426926
1490	24.8333		128404		25382.8					0.494559
1491	24.85		137437		28517.5					0.576479
1492	24.8667		132426		29369.3					0.598738
1493	24.8833		132788		31763.1					0.661294
1494	24.9		133233		23815.5					0.453602
1495	24.9167		132475		26408.4					0.521362
1496	24.9333		132008		25745.3					0.504032
1497	24.95		128493		29667.2					0.606521
1498	24.9667		128720		26415.5					0.521548
1499	24.9833		129342		26862.5					0.533227
1500	25		124259		25118.8					0.487661
1501	25.0167		123715		28750.3					0.582561
1502	25.0333		132028		25767.6					0.504616
1503	25.05		33715.8		30285.3					0.622676
1504	25.0667		29201.6		28393.6					0.573239
1505	25.0833		27850.9		25242.7					0.490898
1506	25.1		30616.8		26415.5					0.521548
1507	25.1167		31011.4		28751.3					0.582588
1508	25.1333		32705.2		31004.3					0.641465
1509	25.15		27311.5		29477					0.601554
1510	25.1667		30536.5		25245.7					0.490977
1511	25.1833		27549.2		25599.1					0.500211
1512	25.2		32209.7		23940.4					0.456864
1513	25.2167		25559.5		29513.6					0.60251
1514	25.2333		29211.7		27039.2					0.537846
1515	25.25		27667		27365.3					0.546367
1516	25.2667		29885.7		24354.4					0.467685
1517	25.2833		26808.6		29540.1					0.603201
1518	25.3		28986.1		29165					0.593398
1519	25.3167		27159.1		24439.7					0.469914
1520	25.3333		26073.3		24715.8					0.477129
1521	25.35		28036.9		26603.4					0.526458
1522	25.3667		29555.3		26463.3					0.522795
1523	25.3833		24225.5		29088.7					0.591406
1524	25.4		29190.4		25408.2					0.495223
1525	25.4167		27465.9		30379.9					0.625147
1526	25.4333		32062.2		26797.4					0.531528
1527	25.45		29347.9		28660.8					0.580224
1528	25.4667		29276.8		26503.9					0.523857
1529	25.4833		28937.3		24952.3					0.48331
1530	25.5		24438.7		24662					0.475723
1531	25.5167		29012.5		25442.7					0.496125
1532	25.5333		27480.1		22741					0.425521
1533	25.55		23765.8		27043.3					0.537952
1534	25.5667		28855		27847.9					0.558979
1535	25.5833		29189.4		28621.2					0.579188
1536	25.6		29644.8		25525					0.498274
1537	25.6167		25385.9		27516.7					0.550323
1538	25.6333		29164		25157.4					0.488669
1539	25.65		28209.6		25003.1					0.484637
1540	25.6667		26495.8		27232.2					0.54289
1541	25.6833		29371.3		28637.5					0.579613
1542	25.7		27499.4		26987.4					0.536492
1543	25.7167		29611.2		23162					0.436524
1544	25.7333		30339.2		24684.3					0.476306
1545	25.75		25191.9		25738.2					0.503846
1546	25.7667		27183.5		26153.5					0.5147
1547	25.7833		24691.4		30695.1					0.633385
1548	25.8		31554.5		26547.6					0.524998
1549	25.8167		25798.1		25949.4					0.509366
1550	25.8333		29681.4		27973.9					0.562272
1551	25.85		29326.6		22754.2					0.425866
1552	25.8667		28043		27330.8					0.545465
1553	25.8833		27662		28382.4					0.572947
1554	25.9		28403.7		26708.1					0.529192
1555	25.9167		29962		28127.3					0.566281
1556	25.9333		35757.2		24916.8					0.482382
1557	25.95		28746.2		27233.2					0.542916
1558	25.9667		31854.6		24081.4					0.46055
1559	25.9833		28342.8		24115.9					0.461452
1560	26		24919.9		25371.6					0.494267
1561	26.0167		24788.9		26511					0.524043
1562	26.0333		26471.4		24165.7					0.462752
1563	26.05		28067.4		25908.8					0.508305
1564	26.0667		27487.2		25582.8					0.499787
1565	26.0833		28138.5		28877.3					0.585881
1566	26.1		29599		25543.2					0.498752
1567	26.1167		27149.9		23672.4					0.449862
1568	26.1333		30028.1		27817.4					0.558182
1569	26.15		27188.5		26453.1					0.52253
1570	26.1667		25178.7		28101.9					0.565618
1571	26.1833		25442.7		25100.6					0.487183
1572	26.2		27779.8		28343.8					0.571938
1573	26.2167		21294.6		29685.5					0.607
1574	26.2333		25565.6		28801.1					0.583889
1575	26.25		25279.2		28191.3					0.567954
1576	26.2667		28041		27992.2					0.56275
1577	26.2833		25431.5		27356.2					0.546128
1578	26.3		25051.8		25591					0.499999
1579	26.3167		27819.4		23599.4					0.447953
1580	26.3333		32068.3		24954.4					0.483363
1581	26.35		25086.3		24043.9					0.459569
1582	26.3667		27291.1		26832					0.53243
1583	26.3833		28689.3		23896.7					0.455723
1584	26.4		27891.6		26855.3					0.533041
1585	26.4167		26937.6		27796.1					0.557625
1586	26.4333		28776.7		28207.6					0.568379
1587	26.45		23347.7		32921.9					0.691578
1588	26.4667		25899.6		25222.4					0.490367
1589	26.4833		27155		27629.4					0.55327
1590	26.5		29899		28440.3					0.574461
1591	26.5167		24408.2		25228.5					0.490526
1592	26.5333		24742.2		26222.6					0.516505
1593	26.55		28673		27729					0.555872
1594	26.5667		26970.1		23345.7					0.441324
1595	26.5833		27753.4		35272.4					0.753004
1596	26.6		23013.9		26769					0.530785
1597	26.6167		27188.5		27558.3					0.551412
1598	26.6333		25847.9		28054.2					0.564369
1599	26.65		21873.7		29609.2					0.605007
1600	26.6667		24961.5		23857.1					0.454689
1601	26.6833		27469.9		29609.2					0.605007
1602	26.7		24700.6		27040.2					0.537872
1603	26.7167		23421.8		30768.3					0.635299
1604	26.7333		24714.8		24731					0.477527
1605	26.75		29580.7		27019.9					0.537341
1606	26.7667		25026.5		23741.4					0.451666
1607	26.7833		27427.3		26622.7					0.526962
1608	26.8		24555.4		31261.6					0.648189
1609	26.8167		27198.7		26216.5					0.516346
1610	26.8333		27481.1		25581.8					0.49976
1611	26.85		25214.3		25527					0.498327
1612	26.8667		26270.3		27484.2					0.549474
1613	26.8833		28255.4		30122.6					0.618424
1614	26.9		23743.5		28408.8					0.573637
1615	26.9167		27214.9		27412					0.547589
1616	26.9333		31046		29769.8					0.609205
1617	26.95		27395.8		25662					0.501856
1618	26.9667		27255.6		27189.5					0.541775
1619	26.9833		29270.7		27357.2					0.546155
1620	27		27797.1		24004.3					0.458535
1621	27.0167		26071.3		24796					0.479225
1622	27.0333		26934.6		21693.2					0.398138
1623	27.05		28348.9		27209.9					0.542305
1624	27.0667		33072.5		26493.7					0.523591
1625	27.0833		24062.1		27213.9					0.542412
1626	27.1		27268.8		29132.5					0.592548
1627	27.1167		30211.1		29933.5					0.613482
1628	27.1333		29112.1		30333.1					0.623925
1629	27.15		26400.3		27583.7					0.552076
1630	27.1667		22303.8		25345.2					0.493578
1631	27.1833		28660.8		29289					0.596639
1632	27.2		24968.6		31232.1					0.647418
1633	27.2167		29790.2		29419.1					0.600039
1634	27.2333		24371.7		26203.3					0.516001
1635	27.25		26653.2		26706					0.529139
1636	27.2667		30408.4		26941.7					0.535297
1637	27.2833		21992.4		28081.6					0.565086
1638	27.3		25667.1		25460					0.496576
1639	27.3167		25203.1		28348.9					0.572071
1640	27.3333		26617.7		22531					0.420033
1641	27.35		25240.7		24029.7					0.459198
1642	27.3667		30111.4		29120.3					0.592229
1643	27.3833		28556.2		26831					0.532404
1644	27.4		29663.1		29453.7					0.600943
1645	27.4167		26220.5		25966.7					0.509817
1646	27.4333		26762.9		27191.6					0.541828
1647	27.45		33077.6		28747.2					0.582481
1648	27.4667		27931.2		25431.5					0.495833
1649	27.4833		27585.8		26864.5					0.53328
1650	27.5		28672		23953.5					0.457209
1651	27.5167		24984.8		28706.6					0.581419
1652	27.5333		26953.9		29212.8					0.594647
1653	27.55		26755.8		28859					0.585403
1654	27.5667		23479.6		25123.9					0.487794
1655	27.5833		25447.8		26234.8					0.516823
1656	27.6		28028.8		23236.1					0.43846
1657	27.6167		26163.7		27618.3					0.552978
1658	27.6333		27811.3		24947.3					0.483177
1659	27.65		28972.9		24261.1					0.465245
1660	27.6667		30545.6		31739.7					0.660682
1661	27.6833		29351		27563.4					0.551545
1662	27.7		24376.8		25662					0.501856
1663	27.7167		24845.7		25693.5					0.502679
1664	27.7333		26951.8		28559.2					0.577568
1665	27.75		27431.3		29419.1					0.600039
1666	27.7667		32059.1		28043					0.564077
1667	27.7833		24123		28583.6					0.578205
1668	27.8		22794.8		26907.1					0.534395
1669	27.8167		25382.8		25616.3					0.500662
1670	27.8333		28517.5		25963.6					0.509738
1671	27.85		29369.3		30030.1					0.616007
1672	27.8667		31763.1		26460.2					0.522715
1673	27.8833		23815.5		28579.5					0.578099
1674	27.9		26408.4		26336.3					0.519478
1675	27.9167		25745.3		29275.8					0.596294
1676	27.9333		29667.2		33279.1					0.700913
1677	27.95		26415.5		27569.5					0.551704
1678	27.9667		26862.5		28237.1					0.569149
1679	27.9833		25118.8		29559.4					0.603705
1680	28		28750.3		30257.9					0.621958
1681	28.0167		25767.6		26582.1					0.525901
1682	28.0333		30285.3		26813.7					0.531953
1683	28.05		28393.6		28683.2					0.580808
1684	28.0667		25242.7		24502.6					0.471558
1685	28.0833		26415.5		27828.6					0.558475
1686	28.1		28751.3		-3666.4					-0.26458
1687	28.1167		31004.3		-21770.5					-0.737692
1688	28.1333		29477		-22198.9					-0.748888
1689	28.15		25245.7		-21722.5					-0.736436
1690	28.1667		25599.1		-21662.4					-0.734866
1691	28.1833		23940.4		-21799.5					-0.73845
1692	28.2		29513.6		-22323.1					-0.752131
1693	28.2167		27039.2		-21784.5					-0.738058
1694	28.2333		27365.3		-21880.6					-0.740569
1695	28.25		24354.4		-21835.6					-0.739392
1696	28.2667		29540.1		-22914.5					-0.767588
1697	28.2833		29165		-22173.9					-0.748234
1698	28.3		24439.7		-21067.7					-0.719325
1699	28.3167		24715.8		-22470.2					-0.755976
1700	28.3333		26603.4		-1061.55					-0.196507
1701	28.35		26463.3		152483					3.81605
1702	28.3667		29088.7		157797					3.95492
1703	28.3833		25408.2		152882					3.82647
1704	28.4		30379.9		154391					3.86592
1705	28.4167		26797.4		145344					3.6295
1706	28.4333		28660.8		145899					3.64399
1707	28.45		26503.9		145526					3.63426
1708	28.4667		24952.3		144233					3.60046
1709	28.4833		24662		141369					3.52562
1710	28.5		25442.7		138295					3.44527
1711	28.5167		22741		140162					3.49406
1712	28.5333		27043.3		138131					3.44099
1713	28.55		27847.9		133882					3.32996
1714	28.5667		28621.2		139838					3.4856
1715	28.5833		25525		135543					3.37336
1716	28.6		27516.7		131980					3.28025
1717	28.6167		25157.4		130937					3.25299
1718	28.6333		25003.1		126980					3.14959
1719	28.65		27232.2		125610					3.11379
1720	28.6667		28637.5		128040					3.17727
1721	28.6833		26987.4		126747					3.14349
1722	28.7		23162		123342					3.0545
1723	28.7167		24684.3		123223					3.05141
1724	28.7333		25738.2		120498					2.98018
1725	28.75		26153.5		120660					2.98441
1726	28.7667		30695.1		117177					2.89341
1727	28.7833		26547.6		121271					3.00039
1728	28.8		25949.4		121537					3.00735
1729	28.8167		27973.9		121604					3.0091
1730	28.8333		22754.2		115471					2.84883
1731	28.85		27330.8		114249					2.81688
1732	28.8667		28382.4		110476					2.71829
1733	28.8833		26708.1		117926					2.91297
1734	28.9		28127.3		113165					2.78855
1735	28.9167		24916.8		109055					2.68115
1736	28.9333		27233.2		108192					2.6586
1737	28.95		24081.4		111097					2.73452
1738	28.9667		24115.9		104643					2.56586
1739	28.9833		25371.6		110527					2.71963
1740	29		26511		105635					2.59179
1741	29.0167		24165.7		111845					2.75407
1742	29.0333		25908.8		102022					2.49736
1743	29.05		25582.8		98724.1					2.41118
1744	29.0667		28877.3		101446					2.4823
1745	29.0833		25543.2		97362.7					2.3756
1746	29.1		23672.4		98269.5					2.3993
1747	29.1167		27817.4		98031.9					2.39309
1748	29.1333		26453.1		96692.5					2.35809
1749	29.15		28101.9		97792.2					2.38682
1750	29.1667		25100.6		94517					2.30123
1751	29.1833		28343.8		93491					2.27442
1752	29.2		29685.5		94899.6					2.31123
1753	29.2167		28801.1		91194.3					2.2144
1754	29.2333		28191.3		95663.7					2.3312
1755	29.25		27992.2		88867.2					2.15359
1756	29.2667		27356.2		97130.3					2.36953
1757	29.2833		25591		90824.7					2.20474
1758	29.3		23599.4		91624.1					2.22563
1759	29.3167		24954.4		92850.6					2.25769
1760	29.3333		24043.9		87850.1					2.12701
1761	29.35		26832		85019.8					2.05304
1762	29.3667		23896.7		86226.3					2.08457
1763	29.3833		26855.3		80359.3					1.93125
1764	29.4		27796.1		84054.5					2.02782
1765	29.4167		28207.6		81427.8					1.95917
1766	29.4333		32921.9		83821					2.02172
1767	29.45		25222.4		82480.1					1.98667
1768	29.4667		27629.4		84578.5					2.04151
1769	29.4833		28440.3		81007.6					1.94819
1770	29.5		25228.5		80447					1.93354
1771	29.5167		26222.6		78844.3					1.89166
1772	29.5333		27729		80225.1					1.92774
1773	29.55		23345.7		79265.3					1.90266
1774	29.5667		35272.4		78309.9					1.8777
1775	29.5833		26769		79445.9					1.90738
1776	29.6		27558.3		69550					1.64878
1777	29.6167		28054.2		73652.6					1.75599
1778	29.6333		29609.2		73160.2					1.74312
1779	29.65		23857.1		77887					1.86664
1780	29.6667		29609.2		68990.4					1.63415
1781	29.6833		27040.2		73465.1					1.75109
1782	29.7		30768.3		68449.4					1.62001
1783	29.7167		24731		66042.5					1.55711
1784	29.7333		27019.9		71476.6					1.69912
1785	29.75		23741.4		70752					1.68019
1786	29.7667		26622.7		70023.4					1.66114
1787	29.7833		31261.6		62975.9					1.47698
1788	29.8		26216.5		67494					1.59504
1789	29.8167		25581.8		62571.4					1.4664
1790	29.8333		25527		65239.9					1.53614
1791	29.85		27484.2		66155.5					1.56007
1792	29.8667		30122.6		68984.2					1.63399
1793	29.8833		28408.8		66557.4					1.57057
1794	29.9		27412		64126.2					1.50703
1795	29.9167		29769.8		59266					1.38002
1796	29.9333		25662		63400.1					1.48806
1797	29.95		27189.5		69089.1					1.63673
1798	29.9667		27357.2		62508.8					1.46477
1799	29.9833		24004.3		61516.1					1.43883
1800	30		24796		62215.2					1.45709
1801	30.0167		21693.2		61703.9					1.44373
1802	30.0333		27209.9		62941					1.47606
1803	30.05		26493.7		62031.4					1.45229
1804	30.0667		27213.9		59292.7					1.38072
1805	30.0833		29132.5		59074.2					1.37501
1806	30.1		29933.5		63634.2					1.49418
1807	30.1167		30333.1		63154.6					1.48164
1808	30.1333		27583.7		62261.4					1.4583
1809	30.15		25345.2		53045.9					1.21747
1810	30.1667		29289		54804.2					1.26342
1811	30.1833		31232.1		54523.5					1.25609
1812	30.2		29419.1		58855.8					1.3693
1813	30.2167		26203.3		53933.6					1.24067
1814	30.2333		26706		55621.7					1.28479
1815	30.25		26941.7		53313.1					1.22446
1816	30.2667		28081.6		50062.9					1.13952
1817	30.2833		25460		52677.3					1.20784
1818	30.3		28348.9		50258.3					1.14463
1819	30.3167		22531		56637.2					1.31133
1820	30.3333		24029.7		52423.5					1.20121
1821	30.35		29120.3		53957.2					1.24129
1822	30.3667		26831		51866.7					1.18666
1823	30.3833		29453.7		52700.9					1.20846
1824	30.4		25966.7		51583.2					1.17925
1825	30.4167		27191.6		50085.4					1.14011
1826	30.4333		28747.2		50808.6					1.15901
1827	30.45		25431.5		51955.7					1.18899
1828	30.4667		26864.5		48696.6					1.10382
1829	30.4833		23953.5		47879.8					1.08247
1830	30.5		28706.6		44255					0.987745
1831	30.5167		29212.8		48931.8					1.10996
1832	30.5333		28859		46334.6					1.04209
1833	30.55		25123.9		49054.5					1.11317
1834	30.5667		26234.8		49558.7					1.12634
1835	30.5833		23236.1		50689					1.15588
1836	30.6		27618.3		48515.7					1.09909
1837	30.6167		24947.3		48555.5					1.10013
1838	30.6333		24261.1		48793.8					1.10635
1839	30.65		31739.7		52956.8					1.21515
1840	30.6667		27563.4		44613.5					0.997111
1841	30.6833		25662		45626.6					1.02359
1842	30.7		25693.5		44196.8					0.986224
1843	30.7167		28559.2		45123.1					1.01043
1844	30.7333		29419.1		43932.4					0.979313
1845	30.75		28043		44782					1.00151
1846	30.7667		28583.6		45096.5					1.00973
1847	30.7833		26907.1		44045.7					0.982275
1848	30.8		25616.3		42926.9					0.953036
1849	30.8167		25963.6		45934.1					1.03162
1850	30.8333		30030.1		45712.4					1.02583
1851	30.85		26460.2		45166					1.01155
1852	30.8667		28579.5		36996.9					0.798069
1853	30.8833		26336.3		45734.9					1.02642
1854	30.9		29275.8		43478.1					0.967441
1855	30.9167		33279.1		38628.5					0.840708
1856	30.9333		27569.5		42467.6					0.941034
1857	30.95		28237.1		44311.2					0.989212
1858	30.9667		29559.4		42557.4					0.943381
1859	30.9833		30257.9		41080					0.904771
1860	31		26582.1		42501.3					0.941914
1861	31.0167		26813.7		40676					0.894215
1862	31.0333		28683.2		44988.3					1.00691
1863	31.05		24502.6		45297.7					1.01499
1864	31.0667		27828.6		42655.4					0.945941
1865	31.0833		-3666.4		42721.7					0.947675
1866	31.1		-21770.5		41632.9					0.919221
1867	31.1167		-22198.9		40193.6					0.881608
1868	31.1333		-21722.5		41306.4					0.910689
1869	31.15		-21662.4		39993.7					0.876384
1870	31.1667		-21799.5		41341.1					0.911596
1871	31.1833		-22323.1		40511.8					0.889923
1872	31.2		-21784.5		40728					0.895574
1873	31.2167		-21880.6		38721.3					0.843132
1874	31.2333		-21835.6		37607.3					0.81402
1875	31.25		-22914.5		45051.6					1.00856
1876	31.2667		-22173.9		41002.4					0.902745
1877	31.2833		-21067.7		40457.8					0.888511
1878	31.3		-22470.2		42165.5					0.93314
1879	31.3167		-1061.55		41372.8					0.912422
1880	31.3333		152483		41238.1					0.908903
1881	31.35		157797		43483.2					0.967574
1882	31.3667		152882		39249.4					0.856932
1883	31.3833		154391		38343.1					0.833249
1884	31.4		145344		34079.2					0.72182
1885	31.4167		145899		37343.4					0.807123
1886	31.4333		145526		43874.2					0.977792
1887	31.45		144233		43274.9					0.962132
1888	31.4667		141369		41443.1					0.914262
1889	31.4833		138295		39233.1					0.856506
1890	31.5		140162		34626.9					0.736133
1891	31.5167		138131		39851					0.872653
1892	31.5333		133882		38691.7					0.842359
1893	31.55		139838		37128.4					0.801504
1894	31.5667		135543		37861					0.820651
1895	31.5833		131980		35692					0.763968
1896	31.6		130937		36647.5					0.788937
1897	31.6167		126980		38478.7					0.836792
1898	31.6333		125610		39117.8					0.853495
1899	31.65		128040		38604.1					0.840068
1900	31.6667		126747		36952.1					0.796898
1901	31.6833		123342		43460.7					0.966987
1902	31.7		123223		37882.4					0.82121
1903	31.7167		120498		40964.7					0.901759
1904	31.7333		120660		41485					0.915355
1905	31.75		117177		39230					0.856426
1906	31.7667		121271		36326.6					0.780551
1907	31.7833		121537		40810.7					0.897733
1908	31.8		121604		39481.8					0.863007
1909	31.8167		115471		36126.9					0.775334
1910	31.8333		114249		39464.5					0.862554
1911	31.85		110476		40072.2					0.878436
1912	31.8667		117926		38803.9					0.84529
1913	31.8833		113165		40312.9					0.884726
1914	31.9		109055		40735.2					0.895761
1915	31.9167		108192		41253.4					0.909303
1916	31.9333		111097		37386.2					0.808241
1917	31.95		104643		39086.2					0.852669
1918	31.9667		110527		35119.7					0.749012
1919	31.9833		105635		37812.1					0.819373
1920	32		111845		37396.3					0.808507
1921	32.0167		102022		34741.9					0.73914
1922	32.0333		98724.1		37764.2					0.818121
1923	32.05		101446		37159.9					0.80233
1924	32.0667		97362.7		39848.9					0.8726
1925	32.0833		98269.5		38404.3					0.834847
1926	32.1		98031.9		39371.7					0.86013
1927	32.1167		96692.5		36627.1					0.788405
1928	32.1333		97792.2		40150.8					0.880488
1929	32.15		94517		37726.5					0.817135
1930	32.1667		93491		35457.8					0.757847
1931	32.1833		94899.6		35614.6					0.761946
1932	32.2		91194.3		37103.9					0.800865
1933	32.2167		95663.7		37411.6					0.808907
1934	32.2333		88867.2		37238.4					0.80438
1935	32.25		97130.3		35378.3					0.755771
1936	32.2667		90824.7		37781.5					0.818574
1937	32.2833		91624.1		36035.3					0.772938
1938	32.3		92850.6		34677.8					0.737464
1939	32.3167		87850.1		37829.4					0.819825
1940	32.3333		85019.8		37581.8					0.813354
1941	32.35		86226.3		34788.8					0.740364
1942	32.3667		80359.3		35881.5					0.768919
1943	32.3833		84054.5		34512.8					0.733153
1944	32.4		81427.8		35766.4					0.765911
1945	32.4167		83821		38038.4					0.825285
1946	32.4333		82480.1		37306.7					0.806164
1947	32.45		84578.5		36758.5					0.791839
1948	32.4667		81007.6		31975.7					0.66685
1949	32.4833		80447		36210.5					0.777517
1950	32.5		78844.3		38225.9					0.830186
1951	32.5167		80225.1		34061.9					0.721368
1952	32.5333		79265.3		38010.8					0.824566
1953	32.55		78309.9		37012.2					0.798469
1954	32.5667		79445.9		34591.2					0.735202
1955	32.5833		69550		34761.3					0.739646
1956	32.6		73652.6		38408.3					0.834954
1957	32.6167		73160.2		37862					0.820678
1958	32.6333		77887		37948.7					0.822941
1959	32.65		68990.4		35651.3					0.762904
1960	32.6667		73465.1		36885.9					0.795167
1961	32.6833		68449.4		43707.8					0.973443
1962	32.7		66042.5		39126					0.853708
1963	32.7167		71476.6		37285.3					0.805605
1964	32.7333		70752		31759					0.661188
1965	32.75		70023.4		35685.9					0.763809
1966	32.7667		62975.9		38036.3					0.825232
1967	32.7833		67494		32166.9					0.671848
1968	32.8		62571.4		37400.4					0.808614
1969	32.8167		65239.9		34299.1					0.727566
1970	32.8333		66155.5		33936.7					0.718096
1971	32.85		68984.2		36272.6					0.779141
1972	32.8667		66557.4		35593.2					0.761387
1973	32.8833		64126.2		38164.7					0.828588
1974	32.9		59266		35403.8					0.756437
1975	32.9167		63400.1		38803.9					0.84529
1976	32.9333		69089.1		34961.9					0.744887
1977	32.95		62508.8		35281.6					0.753243
1978	32.9667		61516.1		36116.7					0.775068
1979	32.9833		62215.2		34444.6					0.731371
1980	33		61703.9		36768.7					0.792105
1981	33.0167		62941		35706.3					0.764341
1982	33.0333		62031.4		37247.6					0.80462
1983	33.05		59292.7		35292.8					0.753536
1984	33.0667		59074.2		35810.2					0.767056
1985	33.0833		63634.2		33713.7					0.71227
1986	33.1		63154.6		33443					0.705195
1987	33.1167		62261.4		34592.3					0.735229
1988	33.1333		53045.9		34953.7					0.744674
1989	33.15		54804.2		30783.6					0.635697
1990	33.1667		54523.5		32741.8					0.686871
1991	33.1833		58855.8		37461.6					0.810212
1992	33.2		53933.6		34589.2					0.735149
1993	33.2167		55621.7		32797.8					0.688334
1994	33.2333		53313.1		31974.7					0.666823
1995	33.25		50062.9		40502.6					0.889684
1996	33.2667		52677.3		38374.7					0.834075
1997	33.2833		50258.3		37673.5					0.815751
1998	33.3		56637.2		34570.9					0.73467
1999	33.3167		52423.5		35806.1					0.766949
[truncated: 3,198 more rows]
